# Supplementary material for: GPS Pipeline: portable, scalable genomic pipeline for Streptococcus pneumoniae surveillance from Global Pneumococcal Sequencing Project
Source: Nat Commun. 2025 Sep 24;16:8345. doi: 10.1038/s41467-025-64018-5 (PMC12460886; doi:10.1038/s41467-025-64018-5)
Supplement: Supplementary file 3 — Supplementary Data 1 [file 41467_2025_64018_MOESM3_ESM.csv]

Sample	Sample_name	Public_name	Lane_id	Study_name	Submitting_institution	Selection_random	Continent	Country	Region	City	Facility_where_collected	Month	Year	Gender	Age_years	Age_months	Age_days	Clinical_manifestation	Source	HIV_status	Underlying_conditions	Manifestation	Less_than_5_years_old	Phenotypic_serotype_method	Phenotypic_serotype	AST_method_Penicillin	Penicillin	AST_method_Amoxicillin	Amoxicillin	AST_method_Cefotaxime	Cefotaxime	AST_method_Ceftriaxone	Ceftriaxone	AST_method_Cefuroxime	Cefuroxime	AST_method_Meropenem	Meropenem	AST_method_Erythromycin	Erythromycin	AST_method_Clindamycin	Clindamycin	AST_method_COT	COT	AST_method_Vancomycin	Vancomycin	AST_method_Linezolid	Linezolid	AST_method_Ciprofloxacin	Ciprofloxacin
2245STDY6020623	GPS_PL_1011_11	GPS_PL_1011_11	15682_1#82		NATIONAL MEDICINES INSTITUTE	Y	EUROPE	POLAND	MAZOWIECKIE	WARSZAWA		MAR	2011	F		4		MENINGITIS	CSF			IPD	Y		9V	ETEST	1.5			ETEST	0.25					ETEST	0.19	AGAR DILUTION	26	AGAR DILUTION	27	AGAR DILUTION	8	ETEST	1
2245STDY6020472	GPS_PL_102_03	GPS_PL_102_03	15608_5#27		NATIONAL MEDICINES INSTITUTE	N	EUROPE	POLAND	PODKARPACKIE	RZESZOW		DEC	2002	F		4		MENINGITIS	CSF			IPD	Y	QUELLUNG	6B	BROTH DILUTION	0.06	BROTH DILUTION	0.06	BROTH DILUTION	0.06	BROTH DILUTION	0.06			BROTH DILUTION	0.06					BROTH DILUTION	1	BROTH DILUTION	0.5
2245STDY6020556	GPS_PL_104_09	GPS_PL_104_09	15682_1#15		NATIONAL MEDICINES INSTITUTE	Y	EUROPE	POLAND	LUBUSKIE	ZIELONA GORA		DEC	2008	M	1			MENINGITIS	CSF			IPD	Y		6B	ETEST	0.5			ETEST	0.19					ETEST	0.125							ETEST	0.38
2245STDY6020461	GPS_PL_1059_00	GPS_PL_1059_00	15608_5#16		NATIONAL MEDICINES INSTITUTE	N	EUROPE	POLAND	MALOPOLSKIE	KRAKOW		MAR	2000	M		5		MENINGITIS	CSF			IPD	Y	QUELLUNG	14	BROTH DILUTION	<=0.015	BROTH DILUTION	<=0.015	BROTH DILUTION	<=0.015	BROTH DILUTION	<=0.015			BROTH DILUTION	<=0.015					BROTH DILUTION	0.25	BROTH DILUTION	0.25
2245STDY6020646	GPS_PL_10636_11	GPS_PL_10636_11	15682_2#9		NATIONAL MEDICINES INSTITUTE	Y	EUROPE	POLAND	MAZOWIECKIE	WARSZAWA		DEC	2011	M	2			PNEUMONIA	BLOOD			IPD	Y		15C	ETEST	0.03			ETEST	0.03					ETEST	0.004	AGAR DILUTION	28	AGAR DILUTION	26	AGAR DILUTION	26	ETEST	0.12
2245STDY6020647	GPS_PL_10826_11	GPS_PL_10826_11	15682_2#10		NATIONAL MEDICINES INSTITUTE	Y	EUROPE	POLAND	WIELKOPOLSKIE	POZNAN		DEC	2011	M	3			SEPSIS	BLOOD			IPD	Y		1	ETEST	1			ETEST	0.25					ETEST	0.06	AGAR DILUTION	6	AGAR DILUTION	6	AGAR DILUTION	6	ETEST	0.25
2245STDY6020648	GPS_PL_10965_11	GPS_PL_10965_11	15682_2#11		NATIONAL MEDICINES INSTITUTE	Y	EUROPE	POLAND	DOLNOSLASKIE	WROCLAW		DEC	2011	F	3			MENINGITIS	CSF			IPD	Y		14	ETEST	2			ETEST	0.5					ETEST	0.25	AGAR DILUTION	6	AGAR DILUTION	6	AGAR DILUTION	6	ETEST	1
2245STDY6020649	GPS_PL_10990_11	GPS_PL_10990_11	15682_2#12		NATIONAL MEDICINES INSTITUTE	Y	EUROPE	POLAND	KUJAWSKO-POMORSKIE	WLOCLAWEK		DEC	2011	M		6		MENINGITIS	CSF			IPD	Y		9V	ETEST	4			ETEST	0.5					ETEST	0.25	AGAR DILUTION	6	AGAR DILUTION	6	AGAR DILUTION	6	ETEST	0.5
2245STDY6020624	GPS_PL_1126_11	GPS_PL_1126_11	15682_1#83		NATIONAL MEDICINES INSTITUTE	Y	EUROPE	POLAND	WARMINSKO-MAZURSKIE	OLSZTYN		MAR	2011	M	4			SEPSIS	BLOOD			IPD	Y		3	ETEST	0.012			ETEST	0.015					ETEST	0.004	AGAR DILUTION	34	AGAR DILUTION	30	AGAR DILUTION	28	ETEST	0.25
2245STDY6020686	GPS_PL_115_13	GPS_PL_115_13	15682_2#49		NATIONAL MEDICINES INSTITUTE	Y	EUROPE	POLAND	LODZKIE	RADOMSKO		DEC	2012	M	1			PNEUMONIA	BLOOD			IPD	Y		19F	ETEST	1.5			ETEST	1					ETEST	0.5	AGAR DILUTION	6	AGAR DILUTION	6			ETEST	0.5
2245STDY6020533	GPS_PL_1186_08	GPS_PL_1186_08	15608_5#88		NATIONAL MEDICINES INSTITUTE	Y	EUROPE	POLAND	DOLNOSLASKIE	JELENIA GORA		JAN	2008	F	3			SEPSIS	BLOOD			IPD	Y		14	ETEST	2			ETEST	0.016					ETEST	0.25							ETEST	0.75
2245STDY6020446	GPS_PL_1225_97	GPS_PL_1225_97	15608_5#1		NATIONAL MEDICINES INSTITUTE	N	EUROPE	POLAND	KUJAWSKO-POMORSKIE	BYDGOSZCZ		AUG	1997	M	2			MENINGITIS	CSF			IPD	Y	QUELLUNG	23F	BROTH DILUTION	8	BROTH DILUTION	2	BROTH DILUTION	0.25	BROTH DILUTION	0.5			BROTH DILUTION	0.5					BROTH DILUTION	8	BROTH DILUTION	0.25
2245STDY6020625	GPS_PL_1236_11	GPS_PL_1236_11	15682_1#84		NATIONAL MEDICINES INSTITUTE	Y	EUROPE	POLAND	WIELKOPOLSKIE	KONIN		MAR	2011	F	4			MENINGITIS	CSF			IPD	Y		19F	ETEST	0.5			ETEST	0.5					ETEST	0.12	AGAR DILUTION	12	AGAR DILUTION	28	AGAR DILUTION	6	ETEST	0.25
2245STDY6020517	GPS_PL_1247_07	GPS_PL_1247_07	15608_5#72		NATIONAL MEDICINES INSTITUTE	Y	EUROPE	POLAND	PODLASKIE	LOMZA		APR	2007	F	3			BACTERAEMIA	BLOOD			IPD	Y		9V	ETEST	0.032			ETEST	0.064					ETEST	0.012							ETEST	0.5
2245STDY6020518	GPS_PL_1276_07	GPS_PL_1276_07	15608_5#73		NATIONAL MEDICINES INSTITUTE	Y	EUROPE	POLAND	PODKARPACKIE	KROSNO		APR	2007	M	3			MENINGITIS	CSF			IPD	Y		19F	ETEST	4			ETEST	1					ETEST	1							ETEST	0.25
2245STDY6020690	GPS_PL_1278_13	GPS_PL_1278_13	15682_2#53		NATIONAL MEDICINES INSTITUTE	Y	EUROPE	POLAND	WIELKOPOLSKIE	POZNAN		MAR	2013	M	2			MENINGITIS	BLOOD			IPD	Y		7F	ETEST	0.012			ETEST	0.015					ETEST	0.004	AGAR DILUTION	30	AGAR DILUTION	28			ETEST	0.25
2245STDY6020591	GPS_PL_1322_10	GPS_PL_1322_10	15682_1#50		NATIONAL MEDICINES INSTITUTE	Y	EUROPE	POLAND	WIELKOPOLSKIE	POZNAN		MAR	2010	F	2			MENINGITIS	CSF			IPD	Y		19F	ETEST	16			ETEST	1					ETEST	0.5	DISC DIFFUSION	6	DISC DIFFUSION	6	DISC DIFFUSION	6	ETEST	0.25
2245STDY6020626	GPS_PL_1322_11	GPS_PL_1322_11	15682_1#85		NATIONAL MEDICINES INSTITUTE	Y	EUROPE	POLAND	DOLNOSLASKIE	WROCLAW		MAR	2011	M		7		MENINGITIS	CSF			IPD	Y		10A	ETEST	0.016			ETEST	0.015					ETEST	0.004	AGAR DILUTION	27	AGAR DILUTION	26	AGAR DILUTION	29	ETEST	0.25
2245STDY6020506	GPS_PL_1345_06	GPS_PL_1345_06	15608_5#61		NATIONAL MEDICINES INSTITUTE	N	EUROPE	POLAND	ZACHODNIO-POMORSKIE	KOLOBRZEG		JUN	2006	F	92			PNEUMONIA	BLOOD			IPD	N		20	ETEST	0.032			ETEST	0.047					ETEST	0.012							ETEST	0.38
2245STDY6020507	GPS_PL_1349_06	GPS_PL_1349_06	15608_5#62		NATIONAL MEDICINES INSTITUTE	N	EUROPE	POLAND	ZACHODNIO-POMORSKIE	KOLOBRZEG		JUN	2006	F	80			PNEUMONIA	BLOOD			IPD	N		14	ETEST	1			ETEST	1					ETEST	0.19							ETEST	0.38
2245STDY6020592	GPS_PL_1355_10	GPS_PL_1355_10	15682_1#51		NATIONAL MEDICINES INSTITUTE	Y	EUROPE	POLAND	LUBELSKIE	LUBLIN		MAR	2010	F		5		MENINGITIS	CSF			IPD	Y		14	ETEST	2			ETEST	2					ETEST	0.25	DISC DIFFUSION	6	DISC DIFFUSION	6	DISC DIFFUSION	6	ETEST	0.25
2245STDY6020508	GPS_PL_1394_06	GPS_PL_1394_06	15608_5#63		NATIONAL MEDICINES INSTITUTE	N	EUROPE	POLAND	MALOPOLSKIE	KRAKOW		JUN	2006	F	4			BACTERAEMIA	BLOOD			IPD	Y		1	ETEST	0.0075			ETEST	0.0075					ETEST	<=0.015							ETEST	0.12
2245STDY6020463	GPS_PL_13_01	GPS_PL_13_01	15608_5#18		NATIONAL MEDICINES INSTITUTE	N	EUROPE	POLAND	DOLNO-SLASKIE	WROCLAW		DEC	2000	M	1			MENINGITIS	BLOOD			IPD	Y	QUELLUNG	19A	BROTH DILUTION	<=0.015	BROTH DILUTION	<=0.015	BROTH DILUTION	<=0.015	BROTH DILUTION	<=0.015			BROTH DILUTION	<=0.015					BROTH DILUTION	0.12	BROTH DILUTION	0.12
2245STDY6020593	GPS_PL_1444_10	GPS_PL_1444_10	15682_1#52		NATIONAL MEDICINES INSTITUTE	Y	EUROPE	POLAND	POMORSKIE	GDANSK		MAR	2010	M		10		MENINGITIS	CSF			IPD	Y		23F	ETEST	8			ETEST	2					ETEST	0.25	DISC DIFFUSION	6	DISC DIFFUSION	6	DISC DIFFUSION	6	ETEST	0.25
2245STDY6020519	GPS_PL_1447_07	GPS_PL_1447_07	15608_5#74		NATIONAL MEDICINES INSTITUTE	Y	EUROPE	POLAND	WARMINSKO-MAZURSKIE	ELBLAG		MAY	2007	F	1			MENINGITIS	CSF			IPD	Y		9N	ETEST	0.023			ETEST	0.032					ETEST	0.012							ETEST	0.38
2245STDY6020650	GPS_PL_145_12	GPS_PL_145_12	15682_2#13		NATIONAL MEDICINES INSTITUTE	Y	EUROPE	POLAND	DOLNOSLASKIE	LUBIN		JAN	2012	F	3			SEPSIS	BLOOD			IPD	Y		19A	ETEST	4			ETEST	1					ETEST	0.38	AGAR DILUTION	6	AGAR DILUTION	6	AGAR DILUTION	6	ETEST	0.25
2245STDY6020447	GPS_PL_1490_97	GPS_PL_1490_97	15608_5#2		NATIONAL MEDICINES INSTITUTE	N	EUROPE	POLAND	LODZKIE	SKIERNIEWICE		OCT	1997		4			MENINGITIS	CSF			IPD	Y	QUELLUNG	22F	BROTH DILUTION	<=0.015	BROTH DILUTION	<=0.015	BROTH DILUTION	<=0.015	BROTH DILUTION	<=0.015			BROTH DILUTION	<=0.015					BROTH DILUTION	0.25	BROTH DILUTION	0.25
2245STDY6020691	GPS_PL_1502_13	GPS_PL_1502_13	15682_2#54		NATIONAL MEDICINES INSTITUTE	Y	EUROPE	POLAND	MALOPOLSKIE	KRAKOW		MAR	2013	M		4		PNEUMONIA	BLOOD			IPD	Y		6A	ETEST	0.094			ETEST	0.025					ETEST	0.008	AGAR DILUTION	6	AGAR DILUTION	6			ETEST	0.5
2245STDY6020534	GPS_PL_1519_08	GPS_PL_1519_08	15608_5#89		NATIONAL MEDICINES INSTITUTE	Y	EUROPE	POLAND	MAZOWIECKIE	WOLOMIN		MAR	2008	M		3		MENINGITIS	CSF			IPD	Y		7F	ETEST	0.023			ETEST	0.016					ETEST	0.006							ETEST	0.5
2245STDY6020594	GPS_PL_1532_10	GPS_PL_1532_10	15682_1#53		NATIONAL MEDICINES INSTITUTE	Y	EUROPE	POLAND	MAZOWIECKIE	WARSZAWA		MAR	2010	M			29	PNEUMONIA	OTHER			UNKNOWN	Y		3	ETEST	0.03			ETEST	0.03					ETEST	0.008	DISC DIFFUSION	29	DISC DIFFUSION	24	DISC DIFFUSION	27	ETEST	0.5
2245STDY6020595	GPS_PL_1533_10	GPS_PL_1533_10	15682_1#54		NATIONAL MEDICINES INSTITUTE	Y	EUROPE	POLAND	MAZOWIECKIE	WARSZAWA		MAR	2010	M	3			PNEUMONIA	OTHER			UNKNOWN	Y		3	ETEST	0.015			ETEST	0.015					ETEST	0.004	AGAR DILUTION	30	DISC DIFFUSION	25	DISC DIFFUSION	26	ETEST	0.5
2245STDY6020494	GPS_PL_1534_05	GPS_PL_1534_05	15608_5#49		NATIONAL MEDICINES INSTITUTE	N	EUROPE	POLAND	POMORSKIE	STAROGARD GDANSKI		APR	2005	F		6		MENINGITIS	CSF			IPD	Y	QUELLUNG	4	BROTH DILUTION	0.03	BROTH DILUTION	<=0.015	BROTH DILUTION	0.015	BROTH DILUTION	0.015			BROTH DILUTION						BROTH DILUTION	0.5	BROTH DILUTION	0.5
2245STDY6020469	GPS_PL_1539_02	GPS_PL_1539_02	15608_5#24		NATIONAL MEDICINES INSTITUTE	N	EUROPE	POLAND	POMORSKIE	GDANSK		OCT	2002	M	1			MENINGITIS	CSF			IPD	Y	QUELLUNG	18C	BROTH DILUTION	0.015	BROTH DILUTION	<=0.015	BROTH DILUTION	<=0.004	BROTH DILUTION	0.015			BROTH DILUTION	<=0.015					BROTH DILUTION	0.25	BROTH DILUTION	0.5
2245STDY6020596	GPS_PL_1609_10	GPS_PL_1609_10	15682_1#55		NATIONAL MEDICINES INSTITUTE	Y	EUROPE	POLAND	ZACHODNIO-POMORSKIE	GRYFICE		MAR	2010	M		9		MENINGITIS	CSF			IPD	Y		14	ETEST	2			ETEST	1					ETEST	0.25	DISC DIFFUSION	6	DISC DIFFUSION	6	DISC DIFFUSION	6	ETEST	0.25
2245STDY6020628	GPS_PL_1655_11	GPS_PL_1655_11	15682_1#87		NATIONAL MEDICINES INSTITUTE	Y	EUROPE	POLAND	SWIETOKRZYSKIE	KIELCE		APR	2011	F	2			SEPSIS	BLOOD			IPD	Y		4	ETEST	0.03			ETEST	0.015					ETEST	0.008	AGAR DILUTION	26	AGAR DILUTION	21	AGAR DILUTION	22	ETEST	0.25
2245STDY6020692	GPS_PL_1695_13	GPS_PL_1695_13	15682_2#55		NATIONAL MEDICINES INSTITUTE	Y	EUROPE	POLAND	PODKARPACKIE	LANCUT		MAR	2013	M	4			SEPSIS	BLOOD			IPD	Y		19A	ETEST	4			ETEST	1.5					ETEST	0.5	AGAR DILUTION	6	AGAR DILUTION	6			ETEST	0.25
2245STDY6020597	GPS_PL_1710_10	GPS_PL_1710_10	15682_1#56		NATIONAL MEDICINES INSTITUTE	Y	EUROPE	POLAND	MAZOWIECKIE	WARSZAWA		MAR	2010	M	3			MENINGITIS	CSF			IPD	Y		19F	ETEST	0.12			ETEST	0.25					ETEST	0.008	DISC DIFFUSION	6	DISC DIFFUSION	6	DISC DIFFUSION	14	ETEST	0.5
2245STDY6020693	GPS_PL_1718_13	GPS_PL_1718_13	15682_2#56		NATIONAL MEDICINES INSTITUTE	Y	EUROPE	POLAND	SWIETOKRZYSKIE	KIELCE		APR	2013	M	1			SEPSIS	BLOOD			IPD	Y		10A	ETEST	0.03			ETEST	0.023					ETEST	0.004	AGAR DILUTION	25	AGAR DILUTION	23			ETEST	0.25
2245STDY6020629	GPS_PL_1729_11	GPS_PL_1729_11	15682_1#88		NATIONAL MEDICINES INSTITUTE	Y	EUROPE	POLAND	OPOLSKIE	KEDZIERZYN-KOZLE		APR	2011	M			1	SEPSIS	BLOOD			IPD	Y		3	ETEST	0.03			ETEST	0.015					ETEST	0.012	AGAR DILUTION	28	AGAR DILUTION	25	AGAR DILUTION	25	ETEST	0.25
2245STDY6020598	GPS_PL_1736_10	GPS_PL_1736_10	15682_1#57		NATIONAL MEDICINES INSTITUTE	Y	EUROPE	POLAND	LODZKIE	LODZ		APR	2010	F		8		MENINGITIS	CSF			IPD	Y		6B	ETEST	4			ETEST	0.5					ETEST	0.25	DISC DIFFUSION	6	DISC DIFFUSION	6	DISC DIFFUSION	8	ETEST	0.25
2245STDY6020630	GPS_PL_1736_11	GPS_PL_1736_11	15682_1#89		NATIONAL MEDICINES INSTITUTE	Y	EUROPE	POLAND	PODLASKIE	LOMZA		APR	2011	F	4			PNEUMONIA	BLOOD			IPD	Y		14	ETEST	2			ETEST	1					ETEST	0.25	AGAR DILUTION	9	AGAR DILUTION	22	AGAR DILUTION	26	ETEST	0.12
2245STDY6020631	GPS_PL_1749_11	GPS_PL_1749_11	15682_1#90		NATIONAL MEDICINES INSTITUTE	Y	EUROPE	POLAND	SLASKIE	TYCHY		APR	2011	F	4			MENINGITIS	CSF			IPD	Y		15B	ETEST	0.03			ETEST	0.015					ETEST	0.008	AGAR DILUTION	6	AGAR DILUTION	6	AGAR DILUTION	8	ETEST	0.25
2245STDY6020564	GPS_PL_1775_09	GPS_PL_1775_09	15682_1#23		NATIONAL MEDICINES INSTITUTE	Y	EUROPE	POLAND	WIELKOPOLSKIE	OSTROW WIELKOPOLSKI		APR	2009	M	4			MENINGITIS	BLOOD			IPD	Y		18C	ETEST	0.015			ETEST	0.012					ETEST	0.008							ETEST	0.38
2245STDY6020520	GPS_PL_1787_07	GPS_PL_1787_07	15608_5#75		NATIONAL MEDICINES INSTITUTE	Y	EUROPE	POLAND	DOLNOSLASKIE	WROCLAW		JUN	2007	M	2			MENINGITIS	CSF			IPD	Y		23F	ETEST	1			ETEST	0.5					ETEST	0.5							ETEST	0.5
2245STDY6020470	GPS_PL_1822_02	GPS_PL_1822_02	15608_5#25		NATIONAL MEDICINES INSTITUTE	N	EUROPE	POLAND	LODZKIE	BELCHATOW		DEC	2002	F	4			MENINGITIS	CSF			IPD	Y	QUELLUNG	14	BROTH DILUTION	2	BROTH DILUTION	1	BROTH DILUTION	1	BROTH DILUTION	1
2245STDY6020557	GPS_PL_184_09	GPS_PL_184_09	15682_1#16		NATIONAL MEDICINES INSTITUTE	Y	EUROPE	POLAND	SWIETOKRZYSKIE	KIELCE		JAN	2009	F		10		MENINGITIS	CSF			IPD	Y		19F	ETEST	0.38			ETEST	0.5					ETEST	0.125							ETEST	0.38
2245STDY6020535	GPS_PL_1853_08	GPS_PL_1853_08	15608_5#90		NATIONAL MEDICINES INSTITUTE	Y	EUROPE	POLAND	MALOPOLSKIE	WADOWICE		APR	2008	M		5		UNSPECIFIED	BLOOD			IPD	Y		19F	ETEST	1			ETEST	1					ETEST	0.125							ETEST	0.38
2245STDY6020509	GPS_PL_1860_06	GPS_PL_1860_06	15608_5#64		NATIONAL MEDICINES INSTITUTE	N	EUROPE	POLAND	WIELKOPOLSKIE	KONIN		JUL	2006	M			1	SEPSIS	BLOOD			IPD	Y		19F	ETEST	0.015			ETEST	0.015					ETEST	0.03							ETEST	0.25
2245STDY6020599	GPS_PL_1884_10	GPS_PL_1884_10	15682_1#58		NATIONAL MEDICINES INSTITUTE	Y	EUROPE	POLAND	WIELKOPOLSKIE	KOSCIAN		APR	2010	F	1			PNEUMONIA	BLOOD			IPD	Y		3	ETEST	0.015			ETEST	0.015					ETEST	0.25	DISC DIFFUSION	38	DISC DIFFUSION	34	DISC DIFFUSION	31	ETEST	0.25
2245STDY6020694	GPS_PL_1921_13	GPS_PL_1921_13	15682_2#57		NATIONAL MEDICINES INSTITUTE	Y	EUROPE	POLAND	MALOPOLSKIE	TARNOW		APR	2013	M		8		MENINGITIS	BLOOD			IPD	Y		38	ETEST	0.016			ETEST	0.016					ETEST	0.002	AGAR DILUTION	24	AGAR DILUTION	22			ETEST	0.25
2245STDY6020521	GPS_PL_1925_07	GPS_PL_1925_07	15608_5#76		NATIONAL MEDICINES INSTITUTE	Y	EUROPE	POLAND	MAZOWIECKIE	WARSZAWA		JUN	2007	M	3			BACTERAEMIA	BLOOD			IPD	Y		14	ETEST	1			ETEST	1					ETEST	0.25							ETEST	0.38
2245STDY6020651	GPS_PL_193_12	GPS_PL_193_12	15682_2#14		NATIONAL MEDICINES INSTITUTE	Y	EUROPE	POLAND	MALOPOLSKIE	KRAKOW		JAN	2012	M	4			UNSPECIFIED	BLOOD			IPD	Y		3	ETEST	0.015			ETEST	0.015					ETEST	0.006	AGAR DILUTION	35	AGAR DILUTION	28	AGAR DILUTION	28	ETEST	0.5
2245STDY6020471	GPS_PL_1942_02	GPS_PL_1942_02	15608_5#26		NATIONAL MEDICINES INSTITUTE	N	EUROPE	POLAND	SLASKIE	BIELSKO-BIALA		DEC	2002	F		1		UNSPECIFIED	BLOOD			IPD	Y
2245STDY6020536	GPS_PL_1986_08	GPS_PL_1986_08	15608_5#91		NATIONAL MEDICINES INSTITUTE	Y	EUROPE	POLAND	OPOLSKIE	OPOLE		APR	2008	F	1			SEPSIS	BLOOD			IPD	Y		17F	ETEST	0.023			ETEST	0.023					ETEST	0.008							ETEST	0.5
2245STDY6020600	GPS_PL_2009_10	GPS_PL_2009_10	15682_1#59		NATIONAL MEDICINES INSTITUTE	Y	EUROPE	POLAND	POMORSKIE	GDANSK		APR	2010	M		10		MENINGITIS	CSF			IPD	Y		14	ETEST	2			ETEST	0.5					ETEST	0.25	DISC DIFFUSION	6	DISC DIFFUSION	6	DISC DIFFUSION	6	ETEST	0.25
2245STDY6020495	GPS_PL_2017_05	GPS_PL_2017_05	15608_5#50		NATIONAL MEDICINES INSTITUTE	N	EUROPE	POLAND	WARMINSKO-MAZURSKIE	ELK		MAY	2005	M	1			MENINGITIS	CSF			IPD	Y	QUELLUNG	23F	BROTH DILUTION	0.015	BROTH DILUTION	2	BROTH DILUTION	0.015	BROTH DILUTION	0.03			BROTH DILUTION	0.06					BROTH DILUTION	>8	BROTH DILUTION	0.5
2245STDY6020485	GPS_PL_2051_04	GPS_PL_2051_04	15608_5#40		NATIONAL MEDICINES INSTITUTE	N	EUROPE	POLAND	MAZOWIECKIE	WARSZAWA		MAR	2004	M			25	MENINGITIS	CSF			IPD	Y	QUELLUNG	3	BROTH DILUTION	0.0075	BROTH DILUTION	0.5	BROTH DILUTION	0.0075	BROTH DILUTION	0.008			BROTH DILUTION	<=0.015					BROTH DILUTION	2	BROTH DILUTION	0.25
2245STDY6020510	GPS_PL_2052_06	GPS_PL_2052_06	15608_5#65		NATIONAL MEDICINES INSTITUTE	N	EUROPE	POLAND	MAZOWIECKIE	WARSZAWA		SEP	2006	M		1		SEPSIS	BLOOD			IPD	Y		14	ETEST	0.015			ETEST	0.0075					ETEST	0.03							ETEST	0.5
2245STDY6020565	GPS_PL_2089_09	GPS_PL_2089_09	15682_1#24		NATIONAL MEDICINES INSTITUTE	Y	EUROPE	POLAND	WIELKOPOLSKIE	KOSCIAN		APR	2009	F	1			SEPSIS	BLOOD			IPD	Y		6A	ETEST	0.03			ETEST	0.012					ETEST	0.008							ETEST	0.38
2245STDY6020616	GPS_PL_210_11	GPS_PL_210_11	15682_1#75		NATIONAL MEDICINES INSTITUTE	Y	EUROPE	POLAND	SLASKIE	BYTOM		JAN	2011	M			2	BACTERAEMIA	BLOOD			IPD	Y		31	ETEST	0.03			ETEST	0.015					ETEST	0.002	AGAR DILUTION	26	AGAR DILUTION	24	AGAR DILUTION	24	ETEST	0.25
2245STDY6020601	GPS_PL_2133_10	GPS_PL_2133_10	15682_1#60		NATIONAL MEDICINES INSTITUTE	Y	EUROPE	POLAND	WIELKOPOLSKIE	OSTROW WIELKOPOLSKI		APR	2010	F	1			SEPSIS	BLOOD			IPD	Y		23F	ETEST	4			ETEST	1					ETEST	0.5	DISC DIFFUSION	6	DISC DIFFUSION	6	DISC DIFFUSION	6	ETEST	0.25
2245STDY6020486	GPS_PL_2174_04	GPS_PL_2174_04	15608_5#41		NATIONAL MEDICINES INSTITUTE	N	EUROPE	POLAND	WIELKOPOLSKIE	POZNAN		APR	2004			4		MENINGITIS	CSF			IPD	Y	QUELLUNG	7F	BROTH DILUTION	0.015	BROTH DILUTION	<=0.015	BROTH DILUTION	0.015	BROTH DILUTION	0.015			BROTH DILUTION	<=0.015					BROTH DILUTION	0.12	BROTH DILUTION	0.5
2245STDY6020515	GPS_PL_221_07	GPS_PL_221_07	15608_5#70		NATIONAL MEDICINES INSTITUTE	Y	EUROPE	POLAND	MAZOWIECKIE	WARSZAWA		JAN	2007	M		3		SEPSIS	BLOOD			IPD	Y		6B	ETEST	0.0075			ETEST	0.015					ETEST	<=0.015							ETEST	0.25
2245STDY6020695	GPS_PL_2231_13	GPS_PL_2231_13	15682_2#58		NATIONAL MEDICINES INSTITUTE	Y	EUROPE	POLAND	MAZOWIECKIE	WARSZAWA		APR	2013	F	2			PNEUMONIA	BLOOD			IPD	Y		3	ETEST	0.023			ETEST	0.015					ETEST	0.008	AGAR DILUTION	30	AGAR DILUTION	28			ETEST	0.25
2245STDY6020462	GPS_PL_2274_00	GPS_PL_2274_00	15608_5#17		NATIONAL MEDICINES INSTITUTE	N	EUROPE	POLAND	KUJAWSKO-POMORSKIE	BYDGOSZCZ		JUL	2000	F		8		MENINGITIS	CSF			IPD	Y	QUELLUNG	4	BROTH DILUTION	<=0.015	BROTH DILUTION	<=0.015	BROTH DILUTION	<=0.015	BROTH DILUTION	<=0.015			BROTH DILUTION	<=0.015					BROTH DILUTION	0.12	BROTH DILUTION	0.25
2245STDY6020448	GPS_PL_2289_98	GPS_PL_2289_98	15608_5#3		NATIONAL MEDICINES INSTITUTE	N	EUROPE	POLAND	PODKARPACKIE	RZESZOW		DEC	1998	F	3			MENINGITIS	CSF			IPD	Y	QUELLUNG	22F	BROTH DILUTION	0.03	BROTH DILUTION	<=0.015	BROTH DILUTION	<=0.015	BROTH DILUTION	<=0.015			BROTH DILUTION	<=0.015					BROTH DILUTION	0.25	BROTH DILUTION	0.12
2245STDY6020537	GPS_PL_2308_08	GPS_PL_2308_08	15608_5#92		NATIONAL MEDICINES INSTITUTE	Y	EUROPE	POLAND	WARMINSKO-MAZURSKIE	OLSZTYN		MAY	2008	M	4			MENINGITIS	CSF			IPD	Y		15C	ETEST	0.016			ETEST	0.023					ETEST	0.008							ETEST	0.38
2245STDY6020566	GPS_PL_2314_09	GPS_PL_2314_09	15682_1#25		NATIONAL MEDICINES INSTITUTE	Y	EUROPE	POLAND	MAZOWIECKIE	WARSZAWA		APR	2009	F		6		BACTERAEMIA	BLOOD			IPD	Y		22F	ETEST	0.03			ETEST	0.016					ETEST	0.008							ETEST	0.38
2245STDY6020602	GPS_PL_2333_10	GPS_PL_2333_10	15682_1#61		NATIONAL MEDICINES INSTITUTE	Y	EUROPE	POLAND	MALOPOLSKIE	KRAKOW		MAY	2010	M		5		MENINGITIS	BLOOD			IPD	Y		19A	ETEST	8			ETEST	16					ETEST	0.5	DISC DIFFUSION	6	DISC DIFFUSION	6	DISC DIFFUSION	6	ETEST	0.25
2245STDY6020603	GPS_PL_2349_10	GPS_PL_2349_10	15682_1#62		NATIONAL MEDICINES INSTITUTE	Y	EUROPE	POLAND	KUJAWSKO-POMORSKIE	BYDGOSZCZ		MAY	2010	M	4			MENINGITIS	CSF			IPD	Y		23F	ETEST	2			ETEST	1					ETEST	0.25	DISC DIFFUSION	6	DISC DIFFUSION	6	DISC DIFFUSION	31	ETEST	0.25
2245STDY6020696	GPS_PL_2370_13	GPS_PL_2370_13	15682_2#59		NATIONAL MEDICINES INSTITUTE	Y	EUROPE	POLAND	WARMINSKO-MAZURSKIE	OLSZTYN		MAY	2013	F		11		UNSPECIFIED	BLOOD			IPD	Y		9V	ETEST	1			ETEST	0.25					ETEST	0.25	AGAR DILUTION	25	AGAR DILUTION	22			ETEST	0.25
2245STDY6020477	GPS_PL_2377_03	GPS_PL_2377_03	15608_5#32		NATIONAL MEDICINES INSTITUTE	N	EUROPE	POLAND	DOLNO-SLASKIE	WROCLAW		JUN	2003		3			MENINGITIS	CSF			IPD	Y	QUELLUNG	15B	BROTH DILUTION	0.015	BROTH DILUTION	<=0.015	BROTH DILUTION	0.06	BROTH DILUTION	0.06			BROTH DILUTION	<=0.015					BROTH DILUTION	4	BROTH DILUTION	0.25
2245STDY6020538	GPS_PL_2426_08	GPS_PL_2426_08	15608_5#93		NATIONAL MEDICINES INSTITUTE	Y	EUROPE	POLAND	WIELKOPOLSKIE	POZNAN		MAY	2008	M		8		MENINGITIS	CSF			IPD	Y		15C	ETEST	0.016			ETEST	0.032					ETEST	0.008							ETEST	0.5
2245STDY6020511	GPS_PL_2436_06	GPS_PL_2436_06	15608_5#66		NATIONAL MEDICINES INSTITUTE	N	EUROPE	POLAND	SLASKIE	SOSNOWIEC		JUN	2006	F	3			BACTERAEMIA	BLOOD			IPD	Y		15B	ETEST	0.023			ETEST	0.047					ETEST	0.012							ETEST	0.25
2245STDY6020474	GPS_PL_243_02	GPS_PL_243_02	15608_5#29		NATIONAL MEDICINES INSTITUTE	N	EUROPE	POLAND	MALOPOLSKIE	KRAKOW		FEB	2003		1			MENINGITIS	CSF			IPD	Y	QUELLUNG	14	BROTH DILUTION	1	BROTH DILUTION	1	BROTH DILUTION	1	BROTH DILUTION	1			BROTH DILUTION	0.5					BROTH DILUTION	>8	BROTH DILUTION	0.5
2245STDY6020478	GPS_PL_2454_03	GPS_PL_2454_03	15608_5#33		NATIONAL MEDICINES INSTITUTE	N	EUROPE	POLAND	WIELKOPOLSKIE	POZNAN		SEP	2003		4			MENINGITIS	CSF			IPD	Y	QUELLUNG	6B	BROTH DILUTION	0.0075	BROTH DILUTION	<=0.015	BROTH DILUTION	0.015	BROTH DILUTION	0.015			BROTH DILUTION	<=0.015					BROTH DILUTION	1	BROTH DILUTION	0.5
2245STDY6020479	GPS_PL_2467_03	GPS_PL_2467_03	15608_5#34		NATIONAL MEDICINES INSTITUTE	N	EUROPE	POLAND	MAZOWIECKIE	WARSZAWA		SEP	2003	M	2			MENINGITIS	CSF			IPD	Y	QUELLUNG	14	BROTH DILUTION	1	BROTH DILUTION	1	BROTH DILUTION	1	BROTH DILUTION	1			BROTH DILUTION	0.5					BROTH DILUTION	>8	BROTH DILUTION	0.5
2245STDY6020480	GPS_PL_2487_03	GPS_PL_2487_03	15608_5#35		NATIONAL MEDICINES INSTITUTE	N	EUROPE	POLAND	MALOPOLSKIE	KRAKOW		SEP	2003			11		MENINGITIS	CSF			IPD	Y	QUELLUNG	14	BROTH DILUTION	1	BROTH DILUTION	1	BROTH DILUTION	1	BROTH DILUTION	1			BROTH DILUTION	0.5					BROTH DILUTION	8	BROTH DILUTION	0.5
2245STDY6020481	GPS_PL_2490_03	GPS_PL_2490_03	15608_5#36		NATIONAL MEDICINES INSTITUTE	N	EUROPE	POLAND	MAZOWIECKIE	WARSZAWA		SEP	2003	M	4			MENINGITIS	CSF			IPD	Y	QUELLUNG	14	BROTH DILUTION	1	BROTH DILUTION	2	BROTH DILUTION	2	BROTH DILUTION	2			BROTH DILUTION	0.5					BROTH DILUTION	>8	BROTH DILUTION	0.5
2245STDY6020516	GPS_PL_252_07	GPS_PL_252_07	15608_5#71		NATIONAL MEDICINES INSTITUTE	Y	EUROPE	POLAND	MAZOWIECKIE	WARSZAWA		JAN	2007	M	4			PNEUMONIA	BLOOD			IPD	Y		14	ETEST	0.38			ETEST	0.19					ETEST	0.19							ETEST	0.5
2245STDY6020539	GPS_PL_2551_08	GPS_PL_2551_08	15608_5#94		NATIONAL MEDICINES INSTITUTE	Y	EUROPE	POLAND	POMORSKIE	WEJHEROWO		JUN	2008	M	3			MENINGITIS	CSF			IPD	Y		18C	ETEST	0.012			ETEST	0.012					ETEST	0.008							ETEST	0.5
2245STDY6020540	GPS_PL_2576_08	GPS_PL_2576_08	15608_5#95		NATIONAL MEDICINES INSTITUTE	Y	EUROPE	POLAND	DOLNOSLASKIE	SWIDNICA		MAY	2008	M		7		MENINGITIS	CSF			IPD	Y		23F	ETEST	0.015			ETEST	<=0.004					ETEST	<=0.015							ETEST	0.015
2245STDY6020652	GPS_PL_258_12	GPS_PL_258_12	15682_2#15		NATIONAL MEDICINES INSTITUTE	Y	EUROPE	POLAND	WIELKOPOLSKIE	POZNAN		JAN	2012	F	1			SEPSIS	BLOOD			IPD	Y		19A	ETEST	0.5			ETEST	0.25					ETEST	0.125	AGAR DILUTION	6	AGAR DILUTION	6	AGAR DILUTION	6	ETEST	0.25
2245STDY6020716	GPS_PL_25_14	GPS_PL_25_14	15682_2#79		NATIONAL MEDICINES INSTITUTE	Y	EUROPE	POLAND	PODLASKIE	BIALYSTOK		DEC	2013	F		8		MENINGITIS	CSF			IPD	Y		19A	ETEST	2			ETEST	1					ETEST	0.25	AGAR DILUTION	6	AGAR DILUTION	6			ETEST	0.5
2245STDY6020487	GPS_PL_2606_04	GPS_PL_2606_04	15608_5#42		NATIONAL MEDICINES INSTITUTE	N	EUROPE	POLAND	WIELKOPOLSKIE	OSTROW WIELKOPOLSKI		MAY	2004	F		7		MENINGITIS	CSF			IPD	Y	QUELLUNG	23F	BROTH DILUTION	0.03	BROTH DILUTION	0.03	BROTH DILUTION	0.03	BROTH DILUTION	0.03			BROTH DILUTION	<=0.015					BROTH DILUTION	2	BROTH DILUTION	0.5
2245STDY6020522	GPS_PL_2656_07	GPS_PL_2656_07	15608_5#77		NATIONAL MEDICINES INSTITUTE	Y	EUROPE	POLAND	WARMINSKO-MAZURSKIE	OLSZTYN		SEP	2007	M		10		SEPSIS	BLOOD			IPD	Y		23F	ETEST	2			ETEST	1					ETEST	0.5							ETEST	0.38
2245STDY6020482	GPS_PL_2662_03	GPS_PL_2662_03	15608_5#37		NATIONAL MEDICINES INSTITUTE	N	EUROPE	POLAND	MAZOWIECKIE	WARSZAWA		OCT	2003	M		4		MENINGITIS	CSF			IPD	Y	QUELLUNG	18C	BROTH DILUTION	0.0075	BROTH DILUTION	<=0.015	BROTH DILUTION	0.015	BROTH DILUTION	0.015			BROTH DILUTION	<=0.015					BROTH DILUTION	>8	BROTH DILUTION	0.5
2245STDY6020697	GPS_PL_2693_13	GPS_PL_2693_13	15682_2#60		NATIONAL MEDICINES INSTITUTE	Y	EUROPE	POLAND	SLASKIE	BIELSKO-BIALA		MAY	2013	F		8		BACTERAEMIA	BLOOD			IPD	Y		6B	ETEST	0.016			ETEST	0.03					ETEST	0.004	AGAR DILUTION	28	AGAR DILUTION	23			ETEST	0.25
2245STDY6020512	GPS_PL_2710_06	GPS_PL_2710_06	15608_5#67		NATIONAL MEDICINES INSTITUTE	N	EUROPE	POLAND	MAZOWIECKIE	CIECHANOW		NOV	2006	M		4		MENINGITIS	CSF			IPD	Y		6B	ETEST	0.015			ETEST	0.06					ETEST	<=0.015							ETEST	0.5
2245STDY6020488	GPS_PL_2723_04	GPS_PL_2723_04	15608_5#43		NATIONAL MEDICINES INSTITUTE	N	EUROPE	POLAND	WARMINSKO-MAZURSKIE	OLSZTYN		JUN	2004	F	4			MENINGITIS	CSF			IPD	Y	QUELLUNG	14	BROTH DILUTION	2	BROTH DILUTION	2	BROTH DILUTION	1	BROTH DILUTION	2			BROTH DILUTION	0.5					BROTH DILUTION	>8	BROTH DILUTION	0.5
2245STDY6020483	GPS_PL_2754_03	GPS_PL_2754_03	15608_5#38		NATIONAL MEDICINES INSTITUTE	N	EUROPE	POLAND	ZACHODNIO-POMORSKIE	KOLOBRZEG		OCT	2003	F	2			MENINGITIS	CSF			IPD	Y	QUELLUNG	14	BROTH DILUTION	0.0075	BROTH DILUTION	<=0.015	BROTH DILUTION	0.015	BROTH DILUTION	0.015			BROTH DILUTION	<=0.015					BROTH DILUTION	4	BROTH DILUTION	0.5
2245STDY6020513	GPS_PL_2757_06	GPS_PL_2757_06	15608_5#68		NATIONAL MEDICINES INSTITUTE	N	EUROPE	POLAND	MAZOWIECKIE	WARSZAWA		NOV	2006	F		11		SEPSIS	BLOOD			IPD	Y		9V	ETEST	1			ETEST	0.5					ETEST	0.5							ETEST	0.5
2245STDY6020656	GPS_PL_2766_12	GPS_PL_2766_12	15682_2#19		NATIONAL MEDICINES INSTITUTE	Y	EUROPE	POLAND	MALOPOLSKIE	OSWIECIM		FEB	2012	M	2			BACTERAEMIA	BLOOD			IPD	Y		14	ETEST	0.015			ETEST	0.03					ETEST	0.008	AGAR DILUTION	24	AGAR DILUTION	21	AGAR DILUTION	24	ETEST	0.25
2245STDY6020523	GPS_PL_2783_07	GPS_PL_2783_07	15608_5#78		NATIONAL MEDICINES INSTITUTE	Y	EUROPE	POLAND	MAZOWIECKIE	WARSZAWA		SEP	2007	F	4			PNEUMONIA	BLOOD			IPD	Y		14	ETEST	0.75			ETEST	1					ETEST	0.25							ETEST	0.5
2245STDY6020542	GPS_PL_2798_08	GPS_PL_2798_08	15682_1#1		NATIONAL MEDICINES INSTITUTE	Y	EUROPE	POLAND	POMORSKIE	STAROGARD GDANSKI		JUN	2008	M		9		MENINGITIS	CSF			IPD	Y		7F	ETEST	0.023			ETEST	0.023					ETEST	0.008							ETEST	0.38
2245STDY6020698	GPS_PL_2820_13	GPS_PL_2820_13	15682_2#61		NATIONAL MEDICINES INSTITUTE	Y	EUROPE	POLAND	LODZKIE	RADOMSKO		JUN	2013	M	2			PNEUMONIA	BLOOD			IPD	Y		18C	ETEST	0.032			ETEST	0.03					ETEST	0.004	AGAR DILUTION	31	AGAR DILUTION	30			ETEST	0.25
2245STDY6020699	GPS_PL_2825_13	GPS_PL_2825_13	15682_2#62		NATIONAL MEDICINES INSTITUTE	Y	EUROPE	POLAND	SLASKIE	KATOWICE		JUN	2013	M	1			MENINGITIS	CSF			IPD	Y		19F	ETEST	1			ETEST	1					ETEST	0.25	AGAR DILUTION	6	AGAR DILUTION	6			ETEST	0.5
2245STDY6020449	GPS_PL_2862_98	GPS_PL_2862_98	15608_5#4		NATIONAL MEDICINES INSTITUTE	N	EUROPE	POLAND	MAZOWIECKIE	WARSZAWA		MAR	1998			8		UNSPECIFIED	BLOOD			IPD	Y	QUELLUNG	23F	BROTH DILUTION	2	BROTH DILUTION		BROTH DILUTION	0.12	BROTH DILUTION	0.12									BROTH DILUTION	0.5	BROTH DILUTION
2245STDY6020484	GPS_PL_2865_03	GPS_PL_2865_03	15608_5#39		NATIONAL MEDICINES INSTITUTE	N	EUROPE	POLAND	PODLASKIE	SUWALKI		OCT	2003	M	1			MENINGITIS	CSF			IPD	Y	QUELLUNG	6B	BROTH DILUTION	0.0075	BROTH DILUTION	<=0.015	BROTH DILUTION	0.015	BROTH DILUTION	0.015			BROTH DILUTION	<=0.015					BROTH DILUTION	4	BROTH DILUTION	0.5
2245STDY6020567	GPS_PL_2916_09	GPS_PL_2916_09	15682_1#26		NATIONAL MEDICINES INSTITUTE	Y	EUROPE	POLAND	SLASKIE	CHORZOW		MAY	2009	F			1	SEPSIS	BLOOD			IPD	Y		12F	ETEST	0.032			ETEST	0.023					ETEST	0.012							ETEST	0.5
2245STDY6020489	GPS_PL_2934_04	GPS_PL_2934_04	15608_5#44		NATIONAL MEDICINES INSTITUTE	N	EUROPE	POLAND	PODKARPACKIE	MIELEC		JUL	2004	M		7		MENINGITIS	CSF			IPD	Y	QUELLUNG	14	BROTH DILUTION	2	BROTH DILUTION	2	BROTH DILUTION	2	BROTH DILUTION	2			BROTH DILUTION	0.5					BROTH DILUTION	8	BROTH DILUTION	0.5
2245STDY6020496	GPS_PL_2975_05	GPS_PL_2975_05	15608_5#51		NATIONAL MEDICINES INSTITUTE	N	EUROPE	POLAND	ZACHODNIO-POMORSKIE	KOLOBRZEG		JUL	2005	M		10		MENINGITIS	CSF			IPD	Y	QUELLUNG	19F	BROTH DILUTION	0.015	BROTH DILUTION	<=0.015	BROTH DILUTION	0.015	BROTH DILUTION	0.015			BROTH DILUTION	<=0.015					BROTH DILUTION	0.5	BROTH DILUTION	0.5
2245STDY6020700	GPS_PL_3095_13	GPS_PL_3095_13	15682_2#63		NATIONAL MEDICINES INSTITUTE	Y	EUROPE	POLAND	SLASKIE	ZORY		JUN	2013	F		6		BACTERAEMIA	BLOOD			IPD	Y		19F	ETEST	0.016			ETEST	0.015					ETEST	0.004	AGAR DILUTION	32	AGAR DILUTION	26			ETEST	0.25
2245STDY6020514	GPS_PL_3112_06	GPS_PL_3112_06	15608_5#69		NATIONAL MEDICINES INSTITUTE	N	EUROPE	POLAND	WIELKOPOLSKIE	POZNAN		DEC	2006	M	4			MENINGITIS	CSF			IPD	Y		14	ETEST	2			ETEST	1					ETEST	0.5							ETEST	0.5
2245STDY6020657	GPS_PL_3151_12	GPS_PL_3151_12	15682_2#20		NATIONAL MEDICINES INSTITUTE	Y	EUROPE	POLAND	SLASKIE	ZORY		MAR	2012	M	1			PNEUMONIA	BLOOD			IPD	Y		3	ETEST	0.015			ETEST	0.015					ETEST	0.006	AGAR DILUTION	28	AGAR DILUTION	24	AGAR DILUTION	25	ETEST	1
2245STDY6020701	GPS_PL_3257_13	GPS_PL_3257_13	15682_2#64		NATIONAL MEDICINES INSTITUTE	Y	EUROPE	POLAND	MALOPOLSKIE	KRAKOW		JUL	2013	F		4		MENINGITIS	CSF			IPD	Y		19F	ETEST	1			ETEST	0.5					ETEST	0.12	AGAR DILUTION	6	AGAR DILUTION	6			ETEST	0.25
2245STDY6020568	GPS_PL_3328_09	GPS_PL_3328_09	15682_1#27		NATIONAL MEDICINES INSTITUTE	Y	EUROPE	POLAND	SLASKIE	JASTRZEBIE ZDROJ		JUN	2009	M	4			MENINGITIS	CSF			IPD	Y		18C	ETEST	0.03			ETEST	0.016					ETEST	0.012							ETEST	0.25
2245STDY6020450	GPS_PL_3392_98	GPS_PL_3392_98	15608_5#5		NATIONAL MEDICINES INSTITUTE	N	EUROPE	POLAND	MAZOWIECKIE	WARSZAWA		MAY	1998	M		9		MENINGITIS	CSF			IPD	Y	QUELLUNG	19F	BROTH DILUTION	<=0.015	BROTH DILUTION	<=0.015	BROTH DILUTION	<=0.015	BROTH DILUTION	<=0.015			BROTH DILUTION	<=0.015					BROTH DILUTION	0.25	BROTH DILUTION	0.12
2245STDY6020524	GPS_PL_3397_07	GPS_PL_3397_07	15608_5#79		NATIONAL MEDICINES INSTITUTE	Y	EUROPE	POLAND	MAZOWIECKIE	WARSZAWA		OCT	2007	M	1			BACTERAEMIA	BLOOD			IPD	Y		14	ETEST	0.75			ETEST	1					ETEST	0.19							ETEST	0.38
2245STDY6020473	GPS_PL_340_02	GPS_PL_340_02	15608_5#28		NATIONAL MEDICINES INSTITUTE	N	EUROPE	POLAND	PODKARPACKIE	MIELEC		FEB	2003	M	56			UNSPECIFIED	BLOOD			IPD	N
2245STDY6020490	GPS_PL_3416_04	GPS_PL_3416_04	15608_5#45		NATIONAL MEDICINES INSTITUTE	N	EUROPE	POLAND	DOLNO-SLASKIE	SWIDNICA		JUL	2004	F		9		MENINGITIS	CSF			IPD	Y	QUELLUNG	18C	BROTH DILUTION	0.015	BROTH DILUTION	<=0.015	BROTH DILUTION	0.015	BROTH DILUTION	0.015			BROTH DILUTION	<=0.015					BROTH DILUTION	0.25	BROTH DILUTION	0.5
2245STDY6020658	GPS_PL_3424_12	GPS_PL_3424_12	15682_2#21		NATIONAL MEDICINES INSTITUTE	Y	EUROPE	POLAND	PODLASKIE	LOMZA		MAR	2012	F	2			UNSPECIFIED	BLOOD			IPD	Y		15B/15C	ETEST	0.03			ETEST	0.03					ETEST	0.004	AGAR DILUTION	26	AGAR DILUTION	20	AGAR DILUTION	24	ETEST	0.25
2245STDY6020525	GPS_PL_3463_07	GPS_PL_3463_07	15608_5#80		NATIONAL MEDICINES INSTITUTE	Y	EUROPE	POLAND	KUJAWSKO-POMORSKIE	TORUN		OCT	2007	F	1			BACTERAEMIA	BLOOD			IPD	Y		6B	ETEST	0.032			ETEST	0.047					ETEST	0.12							ETEST	0.5
2245STDY6020531	GPS_PL_350_08	GPS_PL_350_08	15608_5#86		NATIONAL MEDICINES INSTITUTE	Y	EUROPE	POLAND	ZACHODNIO-POMORSKIE	KOLOBRZEG		JAN	2008	F		1		SEPSIS	BLOOD			IPD	Y		14	ETEST	0.047			ETEST	0.19					ETEST	0.012							ETEST	0.5
2245STDY6020569	GPS_PL_3543_09	GPS_PL_3543_09	15682_1#28		NATIONAL MEDICINES INSTITUTE	Y	EUROPE	POLAND	SLASKIE	BIELSKO-BIALA		JUN	2009	M	4			MENINGITIS	CSF			IPD	Y		14	ETEST	2			ETEST	0.012					ETEST	0.016							ETEST	0.5
2245STDY6020451	GPS_PL_3545_98	GPS_PL_3545_98	15608_5#6		NATIONAL MEDICINES INSTITUTE	N	EUROPE	POLAND	POMORSKIE	GDANSK		JUN	1998	M	4			UNSPECIFIED	BLOOD			IPD	Y	QUELLUNG	17F	BROTH DILUTION	0.03	BROTH DILUTION	<=0.015	BROTH DILUTION	<=0.015	BROTH DILUTION	<=0.015			BROTH DILUTION	<=0.015					BROTH DILUTION	0.5	BROTH DILUTION	0.25
2245STDY6020659	GPS_PL_3546_12	GPS_PL_3546_12	15682_2#22		NATIONAL MEDICINES INSTITUTE	Y	EUROPE	POLAND	DOLNOSLASKIE	WALBRZYCH		MAR	2012	F	1			BACTERAEMIA	BLOOD			IPD	Y		18C	ETEST	0.015			ETEST	0.03					ETEST	0.004	AGAR DILUTION	22	AGAR DILUTION	19	AGAR DILUTION	23	ETEST	0.25
2245STDY6020452	GPS_PL_3546_98	GPS_PL_3546_98	15608_5#7		NATIONAL MEDICINES INSTITUTE	N	EUROPE	POLAND	POMORSKIE	GDANSK		JUN	1998	M	4			MENINGITIS	CSF			IPD	Y	QUELLUNG	22A	BROTH DILUTION	0.06	BROTH DILUTION	<=0.015	BROTH DILUTION	<=0.015	BROTH DILUTION	<=0.015			BROTH DILUTION	<=0.015					BROTH DILUTION	0.25	BROTH DILUTION	0.25
2245STDY6020543	GPS_PL_3594_08	GPS_PL_3594_08	15682_1#2		NATIONAL MEDICINES INSTITUTE	Y	EUROPE	POLAND	MAZOWIECKIE	WARSZAWA		SEP	2008	M	2			PNEUMONIA	BLOOD			IPD	Y		14	ETEST	2			ETEST	1					ETEST	0.25							ETEST	0.5
2245STDY6020497	GPS_PL_3615_05	GPS_PL_3615_05	15608_5#52		NATIONAL MEDICINES INSTITUTE	N	EUROPE	POLAND	SLASKIE	BYTOM		SEP	2005	M	1			MENINGITIS	CSF			IPD	Y	QUELLUNG	19F	BROTH DILUTION	4	BROTH DILUTION	8	BROTH DILUTION	2	BROTH DILUTION	2			BROTH DILUTION	1					BROTH DILUTION	>8	BROTH DILUTION	0.5
2245STDY6020526	GPS_PL_3629_07	GPS_PL_3629_07	15608_5#81		NATIONAL MEDICINES INSTITUTE	Y	EUROPE	POLAND	MAZOWIECKIE	WARSZAWA		NOV	2007	F	1			BACTERAEMIA	BLOOD			IPD	Y		19F	ETEST	0.047			ETEST	0.032					ETEST	0.012							ETEST	0.5
2245STDY6020544	GPS_PL_3635_08	GPS_PL_3635_08	15682_1#3		NATIONAL MEDICINES INSTITUTE	Y	EUROPE	POLAND	DOLNOSLASKIE	JELENIA GORA		SEP	2008	F	4			OTHER	OTHER			UNKNOWN	Y		14	ETEST	2			ETEST	1					ETEST	0.25							ETEST	0.38
2245STDY6020570	GPS_PL_3680_09	GPS_PL_3680_09	15682_1#29		NATIONAL MEDICINES INSTITUTE	Y	EUROPE	POLAND	DOLNOSLASKIE	JELENIA GORA		JUN	2009	M	4			BACTERAEMIA	BLOOD			IPD	Y		14	ETEST	1			ETEST	0.5					ETEST	0.25							ETEST	0.75
2245STDY6020604	GPS_PL_3682_10	GPS_PL_3682_10	15682_1#63		NATIONAL MEDICINES INSTITUTE	Y	EUROPE	POLAND	SLASKIE	RACIBORZ		MAY	2010	F		11		SEPSIS	BLOOD			IPD	Y		19F	ETEST	0.06			ETEST	0.03					ETEST	0.006	DISC DIFFUSION	28	DISC DIFFUSION	25	DISC DIFFUSION	27	ETEST	0.25
2245STDY6020571	GPS_PL_3700_09	GPS_PL_3700_09	15682_1#30		NATIONAL MEDICINES INSTITUTE	Y	EUROPE	POLAND	MALOPOLSKIE	KRAKOW		JUL	2009	F	1			BACTERAEMIA	BLOOD			IPD	Y		6B	ETEST	0.03			ETEST	0.012					ETEST	0.003							ETEST	0.38
2245STDY6020527	GPS_PL_3723_07	GPS_PL_3723_07	15608_5#82		NATIONAL MEDICINES INSTITUTE	Y	EUROPE	POLAND	MAZOWIECKIE	WARSZAWA		NOV	2007	M	2			MENINGITIS	CSF			IPD	Y		19F	ETEST	4			ETEST	2					ETEST	0.25							ETEST	0.5
2245STDY6020605	GPS_PL_3775_10	GPS_PL_3775_10	15682_1#64		NATIONAL MEDICINES INSTITUTE	Y	EUROPE	POLAND	MALOPOLSKIE	KRAKOW		JUN	2010	M	2			MENINGITIS	BLOOD			IPD	Y		3	ETEST	0.03			ETEST	0.015					ETEST	0.5	DISC DIFFUSION	32	DISC DIFFUSION	25	DISC DIFFUSION	30	ETEST	0.015
2245STDY6020545	GPS_PL_3791_08	GPS_PL_3791_08	15682_1#4		NATIONAL MEDICINES INSTITUTE	Y	EUROPE	POLAND	PODKARPACKIE	RZESZOW		SEP	2008	F		8		BACTERAEMIA	BLOOD			IPD	Y		14	ETEST	1			ETEST	0.5					ETEST	0.19							ETEST	0.38
2245STDY6020498	GPS_PL_3811_05	GPS_PL_3811_05	15608_5#53		NATIONAL MEDICINES INSTITUTE	N	EUROPE	POLAND	MALOPOLSKIE	KRAKOW		OCT	2005			9		UNSPECIFIED	BLOOD			IPD	Y	QUELLUNG	6B	BROTH DILUTION	0.015	BROTH DILUTION	<=0.015	BROTH DILUTION	0.015	BROTH DILUTION	0.015			BROTH DILUTION	<=0.015					BROTH DILUTION	0.5	BROTH DILUTION	0.5
2245STDY6020453	GPS_PL_3845_98	GPS_PL_3845_98	15608_5#8		NATIONAL MEDICINES INSTITUTE	N	EUROPE	POLAND	MALOPOLSKIE	OSWIECIM		JUL	1998	F		10		MENINGITIS	CSF			IPD	Y	QUELLUNG	35F	BROTH DILUTION	<=0.015	BROTH DILUTION	<=0.015	BROTH DILUTION	<=0.015	BROTH DILUTION	<=0.015			BROTH DILUTION	<=0.015					BROTH DILUTION	1	BROTH DILUTION	0.12
2245STDY6020500	GPS_PL_384_06	GPS_PL_384_06	15608_5#55		NATIONAL MEDICINES INSTITUTE	N	EUROPE	POLAND	KUJAWSKO-POMORSKIE	TORUN		FEB	2006	M		1		MENINGITIS	BLOOD			IPD	Y		14	ETEST	2			ETEST	2					ETEST	0.5							ETEST	0.38
2245STDY6020528	GPS_PL_3945_07	GPS_PL_3945_07	15608_5#83		NATIONAL MEDICINES INSTITUTE	Y	EUROPE	POLAND	PODLASKIE	LOMZA		NOV	2007	M	3			MENINGITIS	CSF			IPD	Y		14	ETEST	1			ETEST	2					ETEST	0.25							ETEST	0.5
2245STDY6020546	GPS_PL_3949_08	GPS_PL_3949_08	15682_1#5		NATIONAL MEDICINES INSTITUTE	Y	EUROPE	POLAND	WARMINSKO-MAZURSKIE	OLSZTYN		OCT	2008	M	1			PNEUMONIA	BLOOD			IPD	Y		15A	ETEST	0.032			ETEST	0.023					ETEST	0.012							ETEST	0.25
2245STDY6020465	GPS_PL_39_02	GPS_PL_39_02	15608_5#20		NATIONAL MEDICINES INSTITUTE	N	EUROPE	POLAND	POMORSKIE	GDANSK		DEC	2001	F		6		MENINGITIS	CSF			IPD	Y	QUELLUNG	23F	BROTH DILUTION	>4	BROTH DILUTION	8	BROTH DILUTION	4	BROTH DILUTION	2			BROTH DILUTION	0.5					BROTH DILUTION	8	BROTH DILUTION	0.5
2245STDY6020547	GPS_PL_4036_08	GPS_PL_4036_08	15682_1#6		NATIONAL MEDICINES INSTITUTE	Y	EUROPE	POLAND	WARMINSKO-MAZURSKIE	BARTOSZYCE		OCT	2008	F	1			PNEUMONIA	BLOOD			IPD	Y		3	ETEST	0.016			ETEST	0.016					ETEST	0.008							ETEST	0.38
2245STDY6020548	GPS_PL_4042_08	GPS_PL_4042_08	15682_1#7		NATIONAL MEDICINES INSTITUTE	Y	EUROPE	POLAND	MAZOWIECKIE	WARSZAWA		OCT	2008	M	2			PNEUMONIA	OTHER			UNKNOWN	Y		12F	ETEST	0.023			ETEST	0.023					ETEST	0.012							ETEST	0.25
2245STDY6020572	GPS_PL_4056_09	GPS_PL_4056_09	15682_1#31		NATIONAL MEDICINES INSTITUTE	Y	EUROPE	POLAND	MAZOWIECKIE	PLOCK		JUL	2009	M	1			UNSPECIFIED	BLOOD			IPD	Y		17F	ETEST	0.03			ETEST	0.015					ETEST	0.004							ETEST	0.5
2245STDY6020660	GPS_PL_4060_12	GPS_PL_4060_12	15682_2#23		NATIONAL MEDICINES INSTITUTE	Y	EUROPE	POLAND	SLASKIE	KATOWICE		MAY	2012	F	1			MENINGITIS	CSF			IPD	Y		19F	ETEST	1			ETEST	0.25					ETEST	0.06	AGAR DILUTION	6	AGAR DILUTION	6	AGAR DILUTION	6	ETEST	0.12
2245STDY6020661	GPS_PL_4094_12	GPS_PL_4094_12	15682_2#24		NATIONAL MEDICINES INSTITUTE	Y	EUROPE	POLAND	SLASKIE	BIELSKO-BIALA		MAY	2012	M	3			MENINGITIS	CSF			IPD	Y		18C	ETEST	0.03			ETEST	0.015					ETEST	0.004	AGAR DILUTION	6	AGAR DILUTION	6			ETEST	0.25
2245STDY6020606	GPS_PL_4142_10	GPS_PL_4142_10	15682_1#65		NATIONAL MEDICINES INSTITUTE	Y	EUROPE	POLAND	PODLASKIE	BIALYSTOK		JUL	2010	F	3			MENINGITIS	CSF			IPD	Y		14	ETEST	2			ETEST	1					ETEST	1	DISC DIFFUSION	6	DISC DIFFUSION	6	DISC DIFFUSION	6	ETEST	0.25
2245STDY6020702	GPS_PL_4205_13	GPS_PL_4205_13	15682_2#65		NATIONAL MEDICINES INSTITUTE	Y	EUROPE	POLAND	MAZOWIECKIE	WARSZAWA		SEP	2013	M	1			BACTERAEMIA	BLOOD			IPD	Y		14	ETEST	0.016			ETEST	0.016					ETEST	0.004	AGAR DILUTION	28	AGAR DILUTION	26			ETEST	0.25
2245STDY6020632	GPS_PL_4220_11	GPS_PL_4220_11	15682_1#91		NATIONAL MEDICINES INSTITUTE	Y	EUROPE	POLAND	OPOLSKIE	OPOLE		MAY	2011	F			1	SEPSIS	BLOOD			IPD	Y		3	ETEST	0.015			ETEST	0.015					ETEST	0.008	AGAR DILUTION	22	AGAR DILUTION	34	AGAR DILUTION	36	ETEST	0.5
2245STDY6020549	GPS_PL_4238_08	GPS_PL_4238_08	15682_1#8		NATIONAL MEDICINES INSTITUTE	Y	EUROPE	POLAND	DOLNOSLASKIE	WROCLAW		OCT	2008	M	1			MENINGITIS	CSF			IPD	Y		23F	ETEST	1			ETEST	1					ETEST	0.25							ETEST	0.28
2245STDY6020617	GPS_PL_430_11	GPS_PL_430_11	15682_1#76		NATIONAL MEDICINES INSTITUTE	Y	EUROPE	POLAND	MAZOWIECKIE	GRODZISK MAZOWIECKI		FEB	2011	F	1			PNEUMONIA	BLOOD			IPD	Y		3	ETEST	0.06			ETEST	0.008					ETEST	0.004	AGAR DILUTION	25	AGAR DILUTION	27	AGAR DILUTION	25	ETEST	1
2245STDY6020662	GPS_PL_4340_12	GPS_PL_4340_12	15682_2#25		NATIONAL MEDICINES INSTITUTE	Y	EUROPE	POLAND	KUJAWSKO-POMORSKIE	BYDGOSZCZ		APR	2012	M	2			UNSPECIFIED	BLOOD			IPD	Y		23A	ETEST	0.03			ETEST	0.015					ETEST	0.008	AGAR DILUTION	6	AGAR DILUTION	6			ETEST	0.25
2245STDY6020703	GPS_PL_4367_13	GPS_PL_4367_13	15682_2#66		NATIONAL MEDICINES INSTITUTE	Y	EUROPE	POLAND	MALOPOLSKIE	KRAKOW		SEP	2013	M		5		MENINGITIS	BLOOD			IPD	Y		35F	ETEST	0.012			ETEST	0.015					ETEST	0.002	AGAR DILUTION	30	AGAR DILUTION	25			ETEST	0.25
2245STDY6020529	GPS_PL_4380_07	GPS_PL_4380_07	15608_5#84		NATIONAL MEDICINES INSTITUTE	Y	EUROPE	POLAND	POMORSKIE	GDANSK		DEC	2007	M		3		MENINGITIS	CSF			IPD	Y		23F	ETEST	0.023			ETEST	0.032					ETEST	0.008							ETEST	0.5
2245STDY6020704	GPS_PL_4382_13	GPS_PL_4382_13	15682_2#67		NATIONAL MEDICINES INSTITUTE	Y	EUROPE	POLAND	KUJAWSKO-POMORSKIE	INOWROCLAW		SEP	2013	M	3			SEPSIS	BLOOD			IPD	Y		19A	ETEST	1			ETEST	0.5					ETEST	0.25	AGAR DILUTION	6	AGAR DILUTION	6			ETEST	0.25
2245STDY6020705	GPS_PL_4384_13	GPS_PL_4384_13	15682_2#68		NATIONAL MEDICINES INSTITUTE	Y	EUROPE	POLAND	DOLNOSLASKIE	WROCLAW		SEP	2013	M	2			MENINGITIS	CSF			IPD	Y		19F	ETEST	1			ETEST	0.5					ETEST	0.25	AGAR DILUTION	6	AGAR DILUTION	6			ETEST	0.25
2245STDY6020653	GPS_PL_440_12	GPS_PL_440_12	15682_2#16		NATIONAL MEDICINES INSTITUTE	Y	EUROPE	POLAND	MAZOWIECKIE	WARSZAWA		JAN	2012	M	1			MENINGITIS	CSF			IPD	Y		15B/15C	ETEST	0.03			ETEST	0.03					ETEST	0.008	AGAR DILUTION	29	AGAR DILUTION	23	AGAR DILUTION	16	ETEST	0.25
2245STDY6020663	GPS_PL_4430_12	GPS_PL_4430_12	15682_2#26		NATIONAL MEDICINES INSTITUTE	Y	EUROPE	POLAND	SLASKIE	ZORY		MAY	2012	M	1			MENINGITIS	BLOOD			IPD	Y		6B	ETEST	0.03			ETEST	0.015					ETEST	0.004	AGAR DILUTION	26	AGAR DILUTION	24	AGAR DILUTION	28	ETEST	0.25
2245STDY6020551	GPS_PL_4466_08	GPS_PL_4466_08	15682_1#10		NATIONAL MEDICINES INSTITUTE	Y	EUROPE	POLAND	MALOPOLSKIE	GORLICE		NOV	2008	F		10		PNEUMONIA	BLOOD			IPD	Y		14	ETEST	0.125			ETEST	0.094					ETEST	0.094							ETEST	0.75
2245STDY6020687	GPS_PL_449_13	GPS_PL_449_13	15682_2#50		NATIONAL MEDICINES INSTITUTE	Y	EUROPE	POLAND	MALOPOLSKIE	OSWIECIM		JAN	2013	M		8		SEPSIS	BLOOD			IPD	Y		10A	ETEST	0.023			ETEST	0.03					ETEST	0.004	AGAR DILUTION	26	AGAR DILUTION	24			ETEST	0.25
2245STDY6020558	GPS_PL_457_09	GPS_PL_457_09	15682_1#17		NATIONAL MEDICINES INSTITUTE	Y	EUROPE	POLAND	WARMINSKO-MAZURSKIE	OLSZTYN		FEB	2009	M	3			MENINGITIS	CSF			IPD	Y		14	ETEST	2			ETEST	2					ETEST	0.25							ETEST	0.5
2245STDY6020633	GPS_PL_4588_11	GPS_PL_4588_11	15682_1#92		NATIONAL MEDICINES INSTITUTE	Y	EUROPE	POLAND	PODLASKIE	SUWALKI		MAY	2011	F		7		MENINGITIS	BLOOD			IPD	Y		6B	ETEST	0.5			ETEST	0.25					ETEST	0.047	AGAR DILUTION	6	AGAR DILUTION	6	AGAR DILUTION	6	ETEST	0.25
2245STDY6020634	GPS_PL_4608_11	GPS_PL_4608_11	15682_1#93		NATIONAL MEDICINES INSTITUTE	Y	EUROPE	POLAND	LUBELSKIE	LUBLIN		MAY	2011	F		7		MENINGITIS	CSF			IPD	Y		22F	ETEST	0.03			ETEST	0.03					ETEST	0.012	AGAR DILUTION	30	AGAR DILUTION	23	AGAR DILUTION	31	ETEST	0.25
2245STDY6020664	GPS_PL_4628_12	GPS_PL_4628_12	15682_2#27		NATIONAL MEDICINES INSTITUTE	Y	EUROPE	POLAND	OPOLSKIE	OPOLE		JUN	2012	F		9		UNSPECIFIED	BLOOD			IPD	Y		19F	ETEST	2			ETEST	1					ETEST	0.5	AGAR DILUTION	6	AGAR DILUTION	6	AGAR DILUTION	6	ETEST	0.25
2245STDY6020706	GPS_PL_4661_13	GPS_PL_4661_13	15682_2#69		NATIONAL MEDICINES INSTITUTE	Y	EUROPE	POLAND	PODKARPACKIE	RZESZOW		OCT	2013	F	1			UNSPECIFIED	BLOOD			IPD	Y		6A	ETEST	0.19			ETEST	0.12					ETEST	0.008	AGAR DILUTION	11	AGAR DILUTION	21			ETEST	0.25
2245STDY6020552	GPS_PL_4726_08	GPS_PL_4726_08	15682_1#11		NATIONAL MEDICINES INSTITUTE	Y	EUROPE	POLAND	MAZOWIECKIE	WARSZAWA		NOV	2008	M		6		MENINGITIS	CSF			IPD	Y		14	ETEST	0.023			ETEST	0.023					ETEST	0.012							ETEST	0.75
2245STDY6020707	GPS_PL_4733_13	GPS_PL_4733_13	15682_2#70		NATIONAL MEDICINES INSTITUTE	Y	EUROPE	POLAND	PODKARPACKIE	RZESZOW		OCT	2013	F	3			PNEUMONIA	BLOOD			IPD	Y		6B	ETEST	0.125			ETEST	0.12					ETEST	0.008	AGAR DILUTION	6	AGAR DILUTION	6			ETEST	0.25
2245STDY6020492	GPS_PL_473_05	GPS_PL_473_05	15608_5#47		NATIONAL MEDICINES INSTITUTE	N	EUROPE	POLAND	POMORSKIE	STAROGARD GDANSKI		FEB	2005	F	4			MENINGITIS	CSF			IPD	Y	QUELLUNG	15C	BROTH DILUTION	0.03	BROTH DILUTION	<=0.015	BROTH DILUTION	0.03	BROTH DILUTION	0.015			BROTH DILUTION	<=0.015					BROTH DILUTION	4	BROTH DILUTION	0.5
2245STDY6020466	GPS_PL_479_02	GPS_PL_479_02	15608_5#21		NATIONAL MEDICINES INSTITUTE	N	EUROPE	POLAND	DOLNO-SLASKIE	BOLESLAWIEC		MAR	2002	M	1			MENINGITIS	CSF			IPD	Y	QUELLUNG	14	BROTH DILUTION	0.015	BROTH DILUTION	<=0.015	BROTH DILUTION	0.015	BROTH DILUTION	0.015			BROTH DILUTION	<=0.015					BROTH DILUTION	0.25	BROTH DILUTION	0.5
2245STDY6020708	GPS_PL_4829_13	GPS_PL_4829_13	15682_2#71		NATIONAL MEDICINES INSTITUTE	Y	EUROPE	POLAND	MAZOWIECKIE	WARSZAWA		OCT	2013	M	1			SEPSIS	BLOOD			IPD	Y		23F	ETEST	0.016			ETEST	0.015					ETEST	0.004	AGAR DILUTION	26	AGAR DILUTION	20			ETEST	0.25
2245STDY6020709	GPS_PL_4904_13	GPS_PL_4904_13	15682_2#72		NATIONAL MEDICINES INSTITUTE	Y	EUROPE	POLAND	MAZOWIECKIE	WARSZAWA		OCT	2013	M		8		MENINGITIS	CSF			IPD	Y		23F	ETEST	0.023			ETEST	0.015					ETEST	0.004	AGAR DILUTION	30	AGAR DILUTION	26			ETEST	0.25
2245STDY6020559	GPS_PL_494_09	GPS_PL_494_09	15682_1#18		NATIONAL MEDICINES INSTITUTE	Y	EUROPE	POLAND	POMORSKIE	STAROGARD GDANSKI		JAN	2009	F	4			SEPSIS	BLOOD			IPD	Y		1	ETEST	0.016			ETEST	0.023					ETEST	0.008							ETEST	0.38
2245STDY6020553	GPS_PL_4962_08	GPS_PL_4962_08	15682_1#12		NATIONAL MEDICINES INSTITUTE	Y	EUROPE	POLAND	MAZOWIECKIE	WARSZAWA		DEC	2008	F	3			MENINGITIS	CSF			IPD	Y		23F	ETEST	0.047			ETEST	0.047					ETEST	0.008							ETEST	0.25
2245STDY6020573	GPS_PL_4980_09	GPS_PL_4980_09	15682_1#32		NATIONAL MEDICINES INSTITUTE	Y	EUROPE	POLAND	MAZOWIECKIE	WARSZAWA		SEP	2009	M	3			PNEUMONIA	OTHER			UNKNOWN	Y		3	ETEST	0.03			ETEST	0.015					ETEST	0.008							ETEST	0.5
2245STDY6020554	GPS_PL_5008_08	GPS_PL_5008_08	15682_1#13		NATIONAL MEDICINES INSTITUTE	Y	EUROPE	POLAND	ZACHODNIO-POMORSKIE	SZCZECIN		DEC	2008	M	1			BACTERAEMIA	BLOOD			IPD	Y		14	ETEST	0.047			ETEST	0.064					ETEST	0.008							ETEST	0.25
2245STDY6020574	GPS_PL_5016_09	GPS_PL_5016_09	15682_1#33		NATIONAL MEDICINES INSTITUTE	Y	EUROPE	POLAND	POMORSKIE	STAROGARD GDANSKI		SEP	2009	F	1			PNEUMONIA	BLOOD			IPD	Y		4	ETEST	0.03			ETEST	0.015					ETEST	0.008							ETEST	0.38
2245STDY6020654	GPS_PL_503_12	GPS_PL_503_12	15682_2#17		NATIONAL MEDICINES INSTITUTE	Y	EUROPE	POLAND	MAZOWIECKIE	WARSZAWA		JAN	2012	F	4			SEPSIS	BLOOD			IPD	Y		3	ETEST	0.03			ETEST	0.03					ETEST	0.012	AGAR DILUTION	29	AGAR DILUTION	25	AGAR DILUTION	22	ETEST	0.25
2245STDY6020560	GPS_PL_504_09	GPS_PL_504_09	15682_1#19		NATIONAL MEDICINES INSTITUTE	Y	EUROPE	POLAND	LUBUSKIE	ZIELONA GORA		JAN	2009	M		1		UNSPECIFIED	OTHER			UNKNOWN	Y		11A	ETEST	0.016			ETEST	0.023					ETEST	0.008							ETEST	0.38
2245STDY6020575	GPS_PL_5073_09	GPS_PL_5073_09	15682_1#34		NATIONAL MEDICINES INSTITUTE	Y	EUROPE	POLAND	LODZKIE	LODZ		SEP	2009	F		9		BACTERAEMIA	BLOOD			IPD	Y		4	ETEST	0.03			ETEST	0.015					ETEST	0.008							ETEST	0.5
2245STDY6020665	GPS_PL_5096_12	GPS_PL_5096_12	15682_2#28		NATIONAL MEDICINES INSTITUTE	Y	EUROPE	POLAND	SLASKIE	BIELSKO-BIALA		JUN	2012	F	1			SEPSIS	BLOOD			IPD	Y		14	ETEST	0.016			ETEST	0.016					ETEST	0.004	AGAR DILUTION	6	AGAR DILUTION	22			ETEST	0.12
2245STDY6020576	GPS_PL_5099_09	GPS_PL_5099_09	15682_1#35		NATIONAL MEDICINES INSTITUTE	Y	EUROPE	POLAND	LUBELSKIE	BILGORAJ		SEP	2009	M	3			PNEUMONIA	BLOOD			IPD	Y		14	ETEST	0.03			ETEST	0.015					ETEST	0.004							ETEST	0.5
2245STDY6020710	GPS_PL_5127_13	GPS_PL_5127_13	15682_2#73		NATIONAL MEDICINES INSTITUTE	Y	EUROPE	POLAND	DOLNOSLASKIE	WALBRZYCH		NOV	2013	M	1			BACTERAEMIA	BLOOD			IPD	Y		14	ETEST	1			ETEST	0.5					ETEST	0.25	AGAR DILUTION	6	AGAR DILUTION	6			ETEST	0.25
2245STDY6020666	GPS_PL_5167_12	GPS_PL_5167_12	15682_2#29		NATIONAL MEDICINES INSTITUTE	Y	EUROPE	POLAND	WARMINSKO-MAZURSKIE	ELBLAG		JUL	2012	F	3			MENINGITIS	CSF			IPD	Y		35F	ETEST	0.06			ETEST	0.015					ETEST	0.004	AGAR DILUTION	30	AGAR DILUTION	24			ETEST	0.12
2245STDY6020555	GPS_PL_5205_08	GPS_PL_5205_08	15682_1#14		NATIONAL MEDICINES INSTITUTE	Y	EUROPE	POLAND	PODKARPACKIE	JASLO		DEC	2008	F	4			MENINGITIS	BLOOD			IPD	Y		1	ETEST	0.023			ETEST	0.023					ETEST	0.012							ETEST	0.38
2245STDY6020475	GPS_PL_539_02	GPS_PL_539_02	15608_5#30		NATIONAL MEDICINES INSTITUTE	N	EUROPE	POLAND	WIELKOPOLSKIE	KOLO		MAR	2003			5		MENINGITIS	CSF			IPD	Y	QUELLUNG	8	BROTH DILUTION	0.0075	BROTH DILUTION	<=0.015	BROTH DILUTION	0.015	BROTH DILUTION	0.015			BROTH DILUTION	<=0.015					BROTH DILUTION	4	BROTH DILUTION	0.5
2245STDY6020711	GPS_PL_5413_13	GPS_PL_5413_13	15682_2#74		NATIONAL MEDICINES INSTITUTE	Y	EUROPE	POLAND	WIELKOPOLSKIE	POZNAN		NOV	2013	F	3			SEPSIS	BLOOD			IPD	Y		19A	ETEST	2			ETEST	1					ETEST	0.25	AGAR DILUTION	6	AGAR DILUTION	6			ETEST	0.25
2245STDY6020586	GPS_PL_543_10	GPS_PL_543_10	15682_1#45		NATIONAL MEDICINES INSTITUTE	Y	EUROPE	POLAND	MAZOWIECKIE	WARSZAWA		JAN	2010	M		8		MENINGITIS	BLOOD			IPD	Y		6B	ETEST	2			ETEST	1					ETEST	0.12	DISC DIFFUSION	6	DISC DIFFUSION	6	DISC DIFFUSION	6	ETEST	0.25
2245STDY6020635	GPS_PL_5540_11	GPS_PL_5540_11	15682_1#94		NATIONAL MEDICINES INSTITUTE	Y	EUROPE	POLAND	WARMINSKO-MAZURSKIE	ELBLAG		AUG	2011	M	3			PNEUMONIA	BLOOD			IPD	Y		19A	ETEST	1			ETEST	0.5					ETEST	0.06	AGAR DILUTION	6	AGAR DILUTION	6	AGAR DILUTION	6	ETEST	0.25
2245STDY6020712	GPS_PL_5557_13	GPS_PL_5557_13	15682_2#75		NATIONAL MEDICINES INSTITUTE	Y	EUROPE	POLAND	WIELKOPOLSKIE	KONIN		NOV	2013	M	3			SEPSIS	BLOOD			IPD	Y		19A	ETEST	2			ETEST	1					ETEST	0.25	AGAR DILUTION	6	AGAR DILUTION	6			ETEST	0.15
2245STDY6020561	GPS_PL_555_09	GPS_PL_555_09	15682_1#20		NATIONAL MEDICINES INSTITUTE	Y	EUROPE	POLAND	MAZOWIECKIE	WARSZAWA		JAN	2009	F	4			BACTERAEMIA	BLOOD			IPD	Y		23F	ETEST	1			ETEST	1					ETEST	0.25							ETEST	0.38
2245STDY6020501	GPS_PL_567_06	GPS_PL_567_06	15608_5#56		NATIONAL MEDICINES INSTITUTE	N	EUROPE	POLAND	KUJAWSKO-POMORSKIE	TORUN		FEB	2006	F	4			PNEUMONIA	BLOOD			IPD	Y		3	ETEST	0.032			ETEST	0.047					ETEST	0.012							ETEST	0.5
2245STDY6020577	GPS_PL_5697_09	GPS_PL_5697_09	15682_1#36		NATIONAL MEDICINES INSTITUTE	Y	EUROPE	POLAND	DOLNOSLASKIE	KATOWICE		OCT	2009	M		7		MENINGITIS	CSF			IPD	Y		6A	ETEST	0.5			ETEST	0.25					ETEST	0.03							ETEST	0.25
2245STDY6020530	GPS_PL_56_08	GPS_PL_56_08	15608_5#85		NATIONAL MEDICINES INSTITUTE	Y	EUROPE	POLAND	MAZOWIECKIE	WARSZAWA		DEC	2007	M	1			BACTERAEMIA	BLOOD			IPD	Y		14	ETEST	2			ETEST	1					ETEST	0.25							ETEST	0.5
2245STDY6020713	GPS_PL_5721_13	GPS_PL_5721_13	15682_2#76		NATIONAL MEDICINES INSTITUTE	Y	EUROPE	POLAND	MALOPOLSKIE	GORLICE		DEC	2013	F	2			BACTERAEMIA	BLOOD			IPD	Y		15B/15C	ETEST	0.016			ETEST	0.015					ETEST	0.002	AGAR DILUTION	28	AGAR DILUTION	22			ETEST	0.25
2245STDY6020667	GPS_PL_5736_12	GPS_PL_5736_12	15682_2#30		NATIONAL MEDICINES INSTITUTE	Y	EUROPE	POLAND	MALOPOLSKIE	NOWY SACZ		AUG	2012	M		5		MENINGITIS	BLOOD			IPD	Y		23F	ETEST	1			ETEST	0.5					ETEST	0.25	AGAR DILUTION	6	AGAR DILUTION	6			ETEST	0.12
2245STDY6020714	GPS_PL_5831_13	GPS_PL_5831_13	15682_2#77		NATIONAL MEDICINES INSTITUTE	Y	EUROPE	POLAND	KUJAWSKO-POMORSKIE	TORUN		NOV	2013	F	2			BACTERAEMIA	BLOOD			IPD	Y		23A
2245STDY6020655	GPS_PL_587_12	GPS_PL_587_12	15682_2#18		NATIONAL MEDICINES INSTITUTE	Y	EUROPE	POLAND	MAZOWIECKIE	WARSZAWA		JAN	2012	M	4			PNEUMONIA	BLOOD			IPD	Y		1	ETEST	0.03			ETEST	0.03					ETEST	0.012	AGAR DILUTION	26	AGAR DILUTION	22	AGAR DILUTION	24	ETEST	0.25
2245STDY6020578	GPS_PL_5910_09	GPS_PL_5910_09	15682_1#37		NATIONAL MEDICINES INSTITUTE	Y	EUROPE	POLAND	WARMINSKO-MAZURSKIE	OLSZTYN		OCT	2009	M		9		OTHER	OTHER			UNKNOWN	Y		19F	ETEST	0.03			ETEST	0.015					ETEST	0.008							ETEST	0.25
2245STDY6020715	GPS_PL_5917_13	GPS_PL_5917_13	15682_2#78		NATIONAL MEDICINES INSTITUTE	Y	EUROPE	POLAND	SWIETOKRZYSKIE	KIELCE		DEC	2013	F	4			MENINGITIS	CSF			IPD	Y		14	ETEST	2			ETEST	0.25					ETEST	0.25	AGAR DILUTION	6	AGAR DILUTION	6			ETEST	0.12
2245STDY6020668	GPS_PL_5955_12	GPS_PL_5955_12	15682_2#31		NATIONAL MEDICINES INSTITUTE	Y	EUROPE	POLAND	MAZOWIECKIE	GRODZISK MAZOWIECKI		SEP	2012	F		8		PNEUMONIA	BLOOD			IPD	Y		6A	ETEST	0.012			ETEST	0.032					ETEST	0.004	AGAR DILUTION	27	AGAR DILUTION	23			ETEST	0.25
2245STDY6020607	GPS_PL_5992_10	GPS_PL_5992_10	15682_1#66		NATIONAL MEDICINES INSTITUTE	Y	EUROPE	POLAND	WIELKOPOLSKIE	POZNAN		SEP	2010	M	3			PNEUMONIA	BLOOD			IPD	Y		14	ETEST	0.03			ETEST	0.015					ETEST	0.008	DISC DIFFUSION	27	DISC DIFFUSION	22	DISC DIFFUSION	23	ETEST	0.25
2245STDY6020579	GPS_PL_6002_09	GPS_PL_6002_09	15682_1#38		NATIONAL MEDICINES INSTITUTE	Y	EUROPE	POLAND	MAZOWIECKIE	WARSZAWA		OCT	2009	M	1			BACTERAEMIA	BLOOD			IPD	Y		14	ETEST	4			ETEST	2					ETEST	0.25							ETEST	0.25
2245STDY6020669	GPS_PL_6027_12	GPS_PL_6027_12	15682_2#32		NATIONAL MEDICINES INSTITUTE	Y	EUROPE	POLAND	MAZOWIECKIE	WARSZAWA		SEP	2012	M	3			UNSPECIFIED	BLOOD			IPD	Y		6B	ETEST	0.094			ETEST	0.06					ETEST	0.03	AGAR DILUTION	6	AGAR DILUTION	6			ETEST	0.25
2245STDY6020670	GPS_PL_6051_12	GPS_PL_6051_12	15682_2#33		NATIONAL MEDICINES INSTITUTE	Y	EUROPE	POLAND	MAZOWIECKIE	WARSZAWA		SEP	2012	F	3			SEPSIS	BLOOD			IPD	Y		3	ETEST	0.016			ETEST	0.015					ETEST	0.008	AGAR DILUTION	26	AGAR DILUTION	22			ETEST	0.25
2245STDY6020671	GPS_PL_6084_12	GPS_PL_6084_12	15682_2#34		NATIONAL MEDICINES INSTITUTE	Y	EUROPE	POLAND	PODKARPACKIE	LANCUT		SEP	2012	M		7		SEPSIS	BLOOD			IPD	Y		18C	ETEST	0.016			ETEST	0.015					ETEST	0.004	AGAR DILUTION	21	AGAR DILUTION	19			ETEST	0.25
2245STDY6020672	GPS_PL_6090_12	GPS_PL_6090_12	15682_2#35		NATIONAL MEDICINES INSTITUTE	Y	EUROPE	POLAND	MAZOWIECKIE	WARSZAWA		SEP	2012	M	1			MENINGITIS	BLOOD			IPD	Y		15B/15C	ETEST	0.047			ETEST	0.12					ETEST	0.008	AGAR DILUTION	23	AGAR DILUTION	20			ETEST	0.25
2245STDY6020688	GPS_PL_611_13	GPS_PL_611_13	15682_2#51		NATIONAL MEDICINES INSTITUTE	Y	EUROPE	POLAND	POMORSKIE	GDANSK		DEC	2012	F	1			BACTERAEMIA	BLOOD			IPD	Y		6B	ETEST	0.38			ETEST	0.25					ETEST	0.06	AGAR DILUTION	6	AGAR DILUTION	6			ETEST	0.25
2245STDY6020673	GPS_PL_6120_12	GPS_PL_6120_12	15682_2#36		NATIONAL MEDICINES INSTITUTE	Y	EUROPE	POLAND	MAZOWIECKIE	WARSZAWA		SEP	2012	F	1			PNEUMONIA	BLOOD			IPD	Y		19A	ETEST	1			ETEST	0.5					ETEST	0.25	AGAR DILUTION	6	AGAR DILUTION	6			ETEST	0.25
2245STDY6020674	GPS_PL_6157_12	GPS_PL_6157_12	15682_2#37		NATIONAL MEDICINES INSTITUTE	Y	EUROPE	POLAND	MAZOWIECKIE	WARSZAWA		OCT	2012	M	3			UNSPECIFIED	BLOOD			IPD	Y		6B	ETEST	0.19			ETEST	0.25					ETEST	0.03	AGAR DILUTION	6	AGAR DILUTION	6			ETEST	0.25
2245STDY6020675	GPS_PL_6199_12	GPS_PL_6199_12	15682_2#38		NATIONAL MEDICINES INSTITUTE	Y	EUROPE	POLAND	OPOLSKIE	OPOLE		SEP	2012	M	3			UNSPECIFIED	BLOOD			IPD	Y		15B/15C	ETEST	0.016			ETEST	0.008					ETEST	0.004	AGAR DILUTION	26	AGAR DILUTION	20			ETEST	0.12
2245STDY6020502	GPS_PL_625_06	GPS_PL_625_06	15608_5#57		NATIONAL MEDICINES INSTITUTE	N	EUROPE	POLAND	MALOPOLSKIE	KRAKOW		MAR	2006	M		5		SEPSIS	BLOOD			IPD	Y		6B	ETEST	0.125			ETEST	0.047					ETEST	0.064							ETEST	0.38
2245STDY6020676	GPS_PL_6275_12	GPS_PL_6275_12	15682_2#39		NATIONAL MEDICINES INSTITUTE	Y	EUROPE	POLAND	DOLNOSLASKIE	WROCLAW		OCT	2012	F	3			MENINGITIS	CSF			IPD	Y		11A	ETEST	0.016			ETEST	0.015					ETEST	0.004	AGAR DILUTION	28	AGAR DILUTION	24			ETEST	0.12
2245STDY6020677	GPS_PL_6281_12	GPS_PL_6281_12	15682_2#40		NATIONAL MEDICINES INSTITUTE	Y	EUROPE	POLAND	MALOPOLSKIE	MYSLENICE		OCT	2012	M	3			MENINGITIS	CSF			IPD	Y		4	ETEST	0.008			ETEST	0.015					ETEST	0.002	AGAR DILUTION	38	AGAR DILUTION	28			ETEST	0.25
2245STDY6020678	GPS_PL_6335_12	GPS_PL_6335_12	15682_2#41		NATIONAL MEDICINES INSTITUTE	Y	EUROPE	POLAND	MAZOWIECKIE	MLAWA		OCT	2012	M		5		MENINGITIS	CSF			IPD	Y		6B	ETEST	0.016			ETEST	0.015					ETEST	0.004	AGAR DILUTION	32	AGAR DILUTION	28			ETEST	0.12
2245STDY6020580	GPS_PL_6349_09	GPS_PL_6349_09	15682_1#39		NATIONAL MEDICINES INSTITUTE	Y	EUROPE	POLAND	POMORSKIE	ELBLAG		NOV	2009	F	3			PNEUMONIA	BLOOD			IPD	Y		14	ETEST	0.06			ETEST	0.03					ETEST	0.008							ETEST	0.5
2245STDY6020581	GPS_PL_6361_09	GPS_PL_6361_09	15682_1#40		NATIONAL MEDICINES INSTITUTE	Y	EUROPE	POLAND	KUJAWSKO-POMORSKIE	GRUDZIADZ		NOV	2009	F	1			MENINGITIS	CSF			IPD	Y		7F	ETEST	0.06			ETEST	0.03					ETEST	0.008							ETEST	0.25
2245STDY6020582	GPS_PL_6403_09	GPS_PL_6403_09	15682_1#41		NATIONAL MEDICINES INSTITUTE	Y	EUROPE	POLAND	OPOLSKIE	KEDZIERZYN-KOZLE		NOV	2009	M			1	PNEUMONIA	BLOOD			IPD	Y	QUELLUNG	3	ETEST	0.06			ETEST	0.03					ETEST	0.5							ETEST	0.5
2245STDY6020608	GPS_PL_6439_10	GPS_PL_6439_10	15682_1#67		NATIONAL MEDICINES INSTITUTE	Y	EUROPE	POLAND	SLASKIE	BYTOM		OCT	2010	F	2			MENINGITIS	CSF			IPD	Y		19F	ETEST	2			ETEST	1					ETEST	0.25	DISC DIFFUSION	6	DISC DIFFUSION	6	DISC DIFFUSION	6	ETEST	0.25
2245STDY6020587	GPS_PL_648_10	GPS_PL_648_10	15682_1#46		NATIONAL MEDICINES INSTITUTE	Y	EUROPE	POLAND	MAZOWIECKIE	GRODZISK MAZOWIECKI		FEB	2010	M	1			PNEUMONIA	BLOOD			IPD	Y		19F	ETEST	0.03			ETEST	0.03					ETEST	0.008	AGAR DILUTION	30	DISC DIFFUSION	28	DISC DIFFUSION	6	ETEST	0.25
2245STDY6020583	GPS_PL_6524_09	GPS_PL_6524_09	15682_1#42		NATIONAL MEDICINES INSTITUTE	Y	EUROPE	POLAND	WIELKOPOLSKIE	POZNAN		DEC	2009	M	1			PNEUMONIA	BLOOD			IPD	Y		7F	ETEST	0.03			ETEST	0.03					ETEST	0.008							ETEST	0.25
2245STDY6020679	GPS_PL_6594_12	GPS_PL_6594_12	15682_2#42		NATIONAL MEDICINES INSTITUTE	Y	EUROPE	POLAND	WARMINSKO-MAZURSKIE	ELBLAG		OCT	2012	F	1			SEPSIS	BLOOD			IPD	Y		38	ETEST	0.012			ETEST	0.03					ETEST	0.004	AGAR DILUTION	26	AGAR DILUTION	22			ETEST	0.25
2245STDY6020680	GPS_PL_6617_12	GPS_PL_6617_12	15682_2#43		NATIONAL MEDICINES INSTITUTE	Y	EUROPE	POLAND	PODLASKIE	LOMZA		OCT	2012	F		5		PNEUMONIA	BLOOD			IPD	Y		23F	ETEST	0.012			ETEST	0.03					ETEST	0.004	AGAR DILUTION	6	AGAR DILUTION	6			ETEST	0.25
2245STDY6020476	GPS_PL_665_03	GPS_PL_665_03	15608_5#31		NATIONAL MEDICINES INSTITUTE	N	EUROPE	POLAND	KUJAWSKO-POMORSKIE	BYDGOSZCZ		MAR	2003		1			UNSPECIFIED	BLOOD			IPD	Y	QUELLUNG	6A
2245STDY6020454	GPS_PL_6808_99	GPS_PL_6808_99	15608_5#9		NATIONAL MEDICINES INSTITUTE	N	EUROPE	POLAND	MALOPOLSKIE	CZESTOCHOWA		MAR	1999			8		MENINGITIS	CSF			IPD	Y	QUELLUNG	10A	BROTH DILUTION	0.03	BROTH DILUTION	0.03	BROTH DILUTION	<=0.015	BROTH DILUTION	<=0.015			BROTH DILUTION	<=0.015					BROTH DILUTION	4	BROTH DILUTION	0.25
2245STDY6020681	GPS_PL_6831_12	GPS_PL_6831_12	15682_2#44		NATIONAL MEDICINES INSTITUTE	Y	EUROPE	POLAND	LODZKIE	LODZ		NOV	2012	F	4			MENINGITIS	CSF			IPD	Y		6B	ETEST	0.25			ETEST	0.25					ETEST	0.03	AGAR DILUTION	6	AGAR DILUTION	6			ETEST	0.25
2245STDY6020682	GPS_PL_7017_12	GPS_PL_7017_12	15682_2#45		NATIONAL MEDICINES INSTITUTE	Y	EUROPE	POLAND	DOLNOSLASKIE	WALBRZYCH		NOV	2012	F			1	BACTERAEMIA	BLOOD			IPD	Y		11A	ETEST	0.016			ETEST	0.03					ETEST	0.004	AGAR DILUTION	20	AGAR DILUTION	19			ETEST	0.25
2245STDY6020503	GPS_PL_702_06	GPS_PL_702_06	15608_5#58		NATIONAL MEDICINES INSTITUTE	N	EUROPE	POLAND	WARMINSKO-MAZURSKIE	OLSZTYN		MAR	2006	F		3		MENINGITIS	CSF			IPD	Y		8	ETEST	0.015			ETEST	<=0.004					ETEST	<=0.015							ETEST	0.015
2245STDY6020618	GPS_PL_702_11	GPS_PL_702_11	15682_1#77		NATIONAL MEDICINES INSTITUTE	Y	EUROPE	POLAND	SLASKIE	TYCHY		FEB	2011	M	1			MENINGITIS	CSF			IPD	Y		6B	ETEST	0.03			ETEST	0.015					ETEST	0.002	AGAR DILUTION	6	AGAR DILUTION	6	AGAR DILUTION	14	ETEST	0.5
2245STDY6020683	GPS_PL_7038_12	GPS_PL_7038_12	15682_2#46		NATIONAL MEDICINES INSTITUTE	Y	EUROPE	POLAND	POMORSKIE	KOSCIERZYNA		NOV	2012	F	4			UNSPECIFIED	BLOOD			IPD	Y		1	ETEST	0.016			ETEST	0.03					ETEST	0.004	AGAR DILUTION	28	AGAR DILUTION	23			ETEST	0.25
2245STDY6020619	GPS_PL_708_11	GPS_PL_708_11	15682_1#78		NATIONAL MEDICINES INSTITUTE	Y	EUROPE	POLAND	MAZOWIECKIE	WARSZAWA		FEB	2011	F	2			MENINGITIS	BLOOD			IPD	Y		23F	ETEST	0.03			ETEST	0.015					ETEST	0.002	AGAR DILUTION	26	AGAR DILUTION	24	AGAR DILUTION	25	ETEST	0.5
2245STDY6020455	GPS_PL_7153_99	GPS_PL_7153_99	15608_5#10		NATIONAL MEDICINES INSTITUTE	N	EUROPE	POLAND	MALOPOLSKIE	OSWIECIM		APR	1999	M	4			MENINGITIS	CSF			IPD	Y			BROTH DILUTION	0.03	BROTH DILUTION	<=0.015	BROTH DILUTION	<=0.015	BROTH DILUTION	<=0.015			BROTH DILUTION	<=0.015					BROTH DILUTION	2	BROTH DILUTION	0.25
2245STDY6020588	GPS_PL_717_10	GPS_PL_717_10	15682_1#47		NATIONAL MEDICINES INSTITUTE	Y	EUROPE	POLAND	WIELKOPOLSKIE	POZNAN		FEB	2010	M	1			PNEUMONIA	BLOOD			IPD	Y		6B	ETEST	0.25			ETEST	0.06					ETEST	0.03	DISC DIFFUSION	6	DISC DIFFUSION	6	DISC DIFFUSION	14	ETEST	0.25
2245STDY6020504	GPS_PL_727_06	GPS_PL_727_06	15608_5#59		NATIONAL MEDICINES INSTITUTE	N	EUROPE	POLAND	MAZOWIECKIE	WARSZAWA		MAR	2006	F	2			BACTERAEMIA	BLOOD			IPD	Y		3	ETEST	0.032			ETEST	0.047					ETEST	0.012							ETEST	0.38
2245STDY6020620	GPS_PL_727_11	GPS_PL_727_11	15682_1#79		NATIONAL MEDICINES INSTITUTE	Y	EUROPE	POLAND	DOLNOSLASKIE	SWIDNICA		FEB	2011	M	2			MENINGITIS	CSF			IPD	Y		19F	ETEST	0.03			ETEST	0.015					ETEST	0.002	AGAR DILUTION	6	AGAR DILUTION	16	AGAR DILUTION	6	ETEST	0.25
2245STDY6020684	GPS_PL_7527_12	GPS_PL_7527_12	15682_2#47		NATIONAL MEDICINES INSTITUTE	Y	EUROPE	POLAND	MAZOWIECKIE	OSTROW MAZOWIECKA		NOV	2012	F	4			BACTERAEMIA	BLOOD			IPD	Y		3	ETEST	0.016			ETEST	0.03					ETEST	0.004	AGAR DILUTION	25	AGAR DILUTION	22			ETEST	0.25
2245STDY6020467	GPS_PL_760_02	GPS_PL_760_02	15608_5#22		NATIONAL MEDICINES INSTITUTE	N	EUROPE	POLAND	SLASKIE	KATOWICE		MAY	2002	F		7		MENINGITIS	CSF			IPD	Y	QUELLUNG	19F	BROTH DILUTION	0.0075	BROTH DILUTION	0.03	BROTH DILUTION	0.015	BROTH DILUTION	0.008			BROTH DILUTION	0.03					BROTH DILUTION	2	BROTH DILUTION	0.12
2245STDY6020456	GPS_PL_7665_99	GPS_PL_7665_99	15608_5#11		NATIONAL MEDICINES INSTITUTE	N	EUROPE	POLAND	MAZOWIECKIE	WARSZAWA		MAY	1999	M		4		MENINGITIS	CSF			IPD	Y	QUELLUNG	1	BROTH DILUTION	<=0.015	BROTH DILUTION	0.03	BROTH DILUTION	<=0.015	BROTH DILUTION	<=0.015			BROTH DILUTION	<=0.015					BROTH DILUTION	0.25	BROTH DILUTION	0.25
2245STDY6020685	GPS_PL_7714_12	GPS_PL_7714_12	15682_2#48		NATIONAL MEDICINES INSTITUTE	Y	EUROPE	POLAND	ZACHODNIO-POMORSKIE	SZCZECIN		DEC	2012	F	3			PNEUMONIA	BLOOD			IPD	Y		23F	ETEST	0.016			ETEST	0.03					ETEST	0.004	AGAR DILUTION	25	AGAR DILUTION	21			ETEST	0.25
2245STDY6020589	GPS_PL_781_10	GPS_PL_781_10	15682_1#48		NATIONAL MEDICINES INSTITUTE	Y	EUROPE	POLAND	MAZOWIECKIE	WARSZAWA		FEB	2010	M		7		MENINGITIS	BLOOD			IPD	Y		6C	ETEST	0.06			ETEST	0.03					ETEST	0.004	DISC DIFFUSION	32	DISC DIFFUSION	27	DISC DIFFUSION	33	ETEST	0.12
2245STDY6020590	GPS_PL_782_10	GPS_PL_782_10	15682_1#49		NATIONAL MEDICINES INSTITUTE	Y	EUROPE	POLAND	LUBELSKIE	LUBLIN		FEB	2010	F		5		MENINGITIS	CSF			IPD	Y		9V	ETEST	1			ETEST	0.5					ETEST	0.12	AGAR DILUTION	30	DISC DIFFUSION	26	DISC DIFFUSION	6	ETEST	0.25
2245STDY6020457	GPS_PL_7849_99	GPS_PL_7849_99	15608_5#12		NATIONAL MEDICINES INSTITUTE	N	EUROPE	POLAND	ZACHODNIO-POMORSKIE	KOLOBRZEG		MAY	1999	M		2		MENINGITIS	CSF			IPD	Y	QUELLUNG	2	BROTH DILUTION	0.03	BROTH DILUTION	<=0.015	BROTH DILUTION	<=0.015	BROTH DILUTION	<=0.015			BROTH DILUTION	<=0.015					BROTH DILUTION	0.25	BROTH DILUTION	0.25
2245STDY6020562	GPS_PL_790_09	GPS_PL_790_09	15682_1#21		NATIONAL MEDICINES INSTITUTE	Y	EUROPE	POLAND	POMORSKIE	KOSCIERZYNA		FEB	2009	M		10		MENINGITIS	CSF			IPD	Y		6B	ETEST	0.023			ETEST	0.032					ETEST	0.012							ETEST	0.5
2245STDY6020609	GPS_PL_7912_10	GPS_PL_7912_10	15682_1#68		NATIONAL MEDICINES INSTITUTE	Y	EUROPE	POLAND	KUJAWSKO-POMORSKIE	BYDGOSZCZ		OCT	2010	M		7		MENINGITIS	BLOOD			IPD	Y		12F	ETEST	0.03			ETEST	0.015					ETEST	0.004	DISC DIFFUSION	29	DISC DIFFUSION	25	DISC DIFFUSION	22	ETEST	0.25
2245STDY6020610	GPS_PL_7973_10	GPS_PL_7973_10	15682_1#69		NATIONAL MEDICINES INSTITUTE	Y	EUROPE	POLAND	DOLNOSLASKIE	LEGNICA		OCT	2010	M	3			MENINGITIS	CSF			IPD	Y		10A	ETEST	0.03			ETEST	0.015					ETEST	0.002	DISC DIFFUSION	27	DISC DIFFUSION	25	DISC DIFFUSION	25	ETEST	0.25
2245STDY6020611	GPS_PL_8030_10	GPS_PL_8030_10	15682_1#70		NATIONAL MEDICINES INSTITUTE	Y	EUROPE	POLAND	MALOPOLSKIE	KRAKOW		OCT	2010	F	4			BACTERAEMIA	BLOOD			IPD	Y		NT	ETEST	0.03			ETEST	0.015					ETEST	0.004	DISC DIFFUSION	24	DISC DIFFUSION	22	DISC DIFFUSION	21	ETEST	0.25
2245STDY6020612	GPS_PL_8047_10	GPS_PL_8047_10	15682_1#71		NATIONAL MEDICINES INSTITUTE	Y	EUROPE	POLAND	POMORSKIE	KOSCIERZYNA		OCT	2010	F	2			SEPSIS	BLOOD			IPD	Y		9V	ETEST	0.03			ETEST	0.015					ETEST	0.002	DISC DIFFUSION	27	DISC DIFFUSION	24	DISC DIFFUSION	27	ETEST	0.25
2245STDY6020621	GPS_PL_807_11	GPS_PL_807_11	15682_1#80		NATIONAL MEDICINES INSTITUTE	Y	EUROPE	POLAND	WIELKOPOLSKIE	POZNAN		FEB	2011	F	3			BACTERAEMIA	BLOOD			IPD	Y		23F	ETEST	2			ETEST	0.5					ETEST	0.25	AGAR DILUTION	6	AGAR DILUTION	6	AGAR DILUTION	6	ETEST	0.25
2245STDY6020493	GPS_PL_812_05	GPS_PL_812_05	15608_5#48		NATIONAL MEDICINES INSTITUTE	N	EUROPE	POLAND	MAZOWIECKIE	DZIEKANOW LESNY		MAR	2005	M		11		MENINGITIS	CSF			IPD	Y	QUELLUNG	14	BROTH DILUTION	4	BROTH DILUTION	2	BROTH DILUTION	2	BROTH DILUTION	2			BROTH DILUTION	0.5					BROTH DILUTION	>8	BROTH DILUTION	0.5
2245STDY6020689	GPS_PL_830_13	GPS_PL_830_13	15682_2#52		NATIONAL MEDICINES INSTITUTE	Y	EUROPE	POLAND	PODKARPACKIE	PRZEWORSK		FEB	2013	F	1			BACTERAEMIA	BLOOD			IPD	Y		14	ETEST	0.25			ETEST	0.12					ETEST	0.25	AGAR DILUTION	6	AGAR DILUTION	6			ETEST	0.5
2245STDY6020459	GPS_PL_852_00	GPS_PL_852_00	15608_5#14		NATIONAL MEDICINES INSTITUTE	N	EUROPE	POLAND	ZACHODNIO-POMORSKIE	KOLOBRZEG		FEB	2000	M	3			MENINGITIS	CSF			IPD	Y	QUELLUNG	6B	BROTH DILUTION	<=0.015	BROTH DILUTION	<=0.015	BROTH DILUTION	<=0.015	BROTH DILUTION	<=0.015			BROTH DILUTION	<=0.015					BROTH DILUTION	1	BROTH DILUTION	0.25
2245STDY6020613	GPS_PL_8598_10	GPS_PL_8598_10	15682_1#72		NATIONAL MEDICINES INSTITUTE	Y	EUROPE	POLAND	MALOPOLSKIE	KRAKOW		NOV	2010	M	3			SEPSIS	BLOOD			IPD	Y		19A	ETEST	4			ETEST	1					ETEST	0.25	DISC DIFFUSION	6	DISC DIFFUSION	6	DISC DIFFUSION	6	ETEST	0.5
2245STDY6020614	GPS_PL_8668_10	GPS_PL_8668_10	15682_1#73		NATIONAL MEDICINES INSTITUTE	Y	EUROPE	POLAND	MALOPOLSKIE	GORLICE		NOV	2010	M		7		PNEUMONIA	BLOOD			IPD	Y		19F	ETEST	2			ETEST	1					ETEST	0.25	DISC DIFFUSION	11	DISC DIFFUSION	23	DISC DIFFUSION	6	ETEST	0.12
2245STDY6020532	GPS_PL_880_08	GPS_PL_880_08	15608_5#87		NATIONAL MEDICINES INSTITUTE	Y	EUROPE	POLAND	MAZOWIECKIE	WARSZAWA		FEB	2008	F		10		SEPSIS	BLOOD			IPD	Y		6A	ETEST	0.032			ETEST	0.016					ETEST	0.008							ETEST	0.5
2245STDY6020636	GPS_PL_8909_11	GPS_PL_8909_11	15682_1#95		NATIONAL MEDICINES INSTITUTE	Y	EUROPE	POLAND	MALOPOLSKIE	KRAKOW		AUG	2011	F	1			SEPSIS	BLOOD			IPD	Y		6B	ETEST	0.015			ETEST	0.015					ETEST	0.004	AGAR DILUTION	6	AGAR DILUTION	6	AGAR DILUTION	24	ETEST	0.5
2245STDY6020460	GPS_PL_898_00	GPS_PL_898_00	15608_5#15		NATIONAL MEDICINES INSTITUTE	N	EUROPE	POLAND	MALOPOLSKIE	OSWIECIM		MAR	2000	M	1			MENINGITIS	CSF			IPD	Y	QUELLUNG	19F	BROTH DILUTION	<=0.015	BROTH DILUTION	<=0.015	BROTH DILUTION	<=0.015	BROTH DILUTION	<=0.015			BROTH DILUTION	<=0.015					BROTH DILUTION	0.25	BROTH DILUTION	0.25
2245STDY6020499	GPS_PL_8_06	GPS_PL_8_06	15608_5#54		NATIONAL MEDICINES INSTITUTE	N	EUROPE	POLAND	MAZOWIECKIE	WARSZAWA		JAN	2006	M	4			BACTERAEMIA	BLOOD			IPD	Y		1	ETEST	0.032			ETEST	0.023					ETEST	0.008							ETEST	0.5
2245STDY6020638	GPS_PL_9065_11	GPS_PL_9065_11	15682_2#1		NATIONAL MEDICINES INSTITUTE	Y	EUROPE	POLAND	DOLNOSLASKIE	TRZEBNICA		AUG	2011	M	1			BACTERAEMIA	BLOOD			IPD	Y		19A	ETEST	4			ETEST	2					ETEST	0.5	AGAR DILUTION	6	AGAR DILUTION	6	AGAR DILUTION	9	ETEST	0.25
2245STDY6020468	GPS_PL_911_02	GPS_PL_911_02	15608_5#23		NATIONAL MEDICINES INSTITUTE	N	EUROPE	POLAND	MALOPOLSKIE	KRAKOW		JUN	2002	M	3			MENINGITIS	CSF			IPD	Y	QUELLUNG	4	BROTH DILUTION	0.015	BROTH DILUTION	<=0.015	BROTH DILUTION	0.015	BROTH DILUTION	0.015			BROTH DILUTION	<=0.015					BROTH DILUTION	0.12	BROTH DILUTION	0.25
2245STDY6020615	GPS_PL_9257_10	GPS_PL_9257_10	15682_1#74		NATIONAL MEDICINES INSTITUTE	Y	EUROPE	POLAND	DOLNOSLASKIE	WROCLAW		DEC	2010	F	1			SEPSIS	BLOOD			IPD	Y		14	ETEST	1			ETEST	0.5					ETEST	0.06	DISC DIFFUSION	6	DISC DIFFUSION	6	DISC DIFFUSION	6	ETEST	0.12
2245STDY6020639	GPS_PL_9264_11	GPS_PL_9264_11	15682_2#2		NATIONAL MEDICINES INSTITUTE	Y	EUROPE	POLAND	WIELKOPOLSKIE	OSTROW WIELKOPOLSKI		OCT	2011	M		4		MENINGITIS	CSF			IPD	Y		14	ETEST	1			ETEST	0.5					ETEST	0.12	AGAR DILUTION	6	AGAR DILUTION	6	AGAR DILUTION	6	ETEST	0.25
2245STDY6020640	GPS_PL_9332_11	GPS_PL_9332_11	15682_2#3		NATIONAL MEDICINES INSTITUTE	Y	EUROPE	POLAND	MAZOWIECKIE	WYSZKOW		OCT	2011	F	4			MENINGITIS	CSF			IPD	Y		14	ETEST	0.03			ETEST	0.03					ETEST	0.004	AGAR DILUTION	27	AGAR DILUTION	22	AGAR DILUTION	21	ETEST	0.25
2245STDY6020641	GPS_PL_9447_11	GPS_PL_9447_11	15682_2#4		NATIONAL MEDICINES INSTITUTE	Y	EUROPE	POLAND	DOLNOSLASKIE	LEGNICA		OCT	2011	M	4			MENINGITIS	CSF			IPD	Y		11A	ETEST	0.015			ETEST	0.015					ETEST	0.002	AGAR DILUTION	31	AGAR DILUTION	24	AGAR DILUTION	8	ETEST	0.25
2245STDY6020622	GPS_PL_951_11	GPS_PL_951_11	15682_1#81		NATIONAL MEDICINES INSTITUTE	Y	EUROPE	POLAND	MAZOWIECKIE	WARSZAWA		MAR	2011	F	1			MENINGITIS	BLOOD			IPD	Y		19A	ETEST	1.5			ETEST	1					ETEST	0.5	AGAR DILUTION	6	AGAR DILUTION	6	AGAR DILUTION	6	ETEST	0.25
2245STDY6020642	GPS_PL_9541_11	GPS_PL_9541_11	15682_2#5		NATIONAL MEDICINES INSTITUTE	Y	EUROPE	POLAND	MAZOWIECKIE	WARSZAWA		OCT	2011	M	1			BACTERAEMIA	BLOOD			IPD	Y		15C	ETEST	0.03			ETEST	0.03					ETEST	0.004	AGAR DILUTION	27	AGAR DILUTION	20	AGAR DILUTION	11	ETEST	0.25
2245STDY6020643	GPS_PL_9840_11	GPS_PL_9840_11	15682_2#6		NATIONAL MEDICINES INSTITUTE	Y	EUROPE	POLAND	PODKARPACKIE	RZESZOW		NOV	2011	M	4			MENINGITIS	CSF			IPD	Y		14	ETEST	2			ETEST	1					ETEST	0.25	AGAR DILUTION	28	AGAR DILUTION	23	AGAR DILUTION	25	ETEST	0.25
2245STDY6020644	GPS_PL_9862_11	GPS_PL_9862_11	15682_2#7		NATIONAL MEDICINES INSTITUTE	Y	EUROPE	POLAND	MAZOWIECKIE	WARSZAWA		NOV	2011	M	3			MENINGITIS	CSF			IPD	Y		6B	ETEST	0.03			ETEST	0.03					ETEST	0.002	AGAR DILUTION	30	AGAR DILUTION	24	AGAR DILUTION	26	ETEST	0.25
2245STDY6020645	GPS_PL_9896_11	GPS_PL_9896_11	15682_2#8		NATIONAL MEDICINES INSTITUTE	Y	EUROPE	POLAND	MALOPOLSKIE	OSWIECIM		NOV	2011	F	2			SEPSIS	BLOOD			IPD	Y		14	ETEST	1			ETEST	0.5					ETEST	0.12	AGAR DILUTION	6	AGAR DILUTION	6	AGAR DILUTION	6	ETEST	0.25
2245STDY6020505	GPS_PL_990_06	GPS_PL_990_06	15608_5#60		NATIONAL MEDICINES INSTITUTE	N	EUROPE	POLAND	MALOPOLSKIE	KRAKOW		MAR	2006	F		5		MENINGITIS	CSF			IPD	Y		7F	ETEST	0.015			ETEST	0.015					ETEST	<=0.015							ETEST	0.5
2245STDY6020491	GPS_PL_99_05	GPS_PL_99_05	15608_5#46		NATIONAL MEDICINES INSTITUTE	N	EUROPE	POLAND	SLASKIE	BYTOM		JAN	2005			10		MENINGITIS	CSF			IPD	Y	QUELLUNG	6B	BROTH DILUTION	0.12	BROTH DILUTION	0.12	BROTH DILUTION	0.06	BROTH DILUTION	0.06			BROTH DILUTION	0.06					BROTH DILUTION	>8	BROTH DILUTION	0.5
2245STDY6020458	GPS_PL_9_00	GPS_PL_9_00	15608_5#13		NATIONAL MEDICINES INSTITUTE	N	EUROPE	POLAND	DOLNO-SLASKIE	WROCLAW		JAN	1999	M		8		MENINGITIS	CSF			IPD	Y	QUELLUNG	6B	BROTH DILUTION	<=0.015	BROTH DILUTION	<=0.015	BROTH DILUTION	<=0.015	BROTH DILUTION	<=0.015			BROTH DILUTION	<=0.015					BROTH DILUTION	0.5	BROTH DILUTION	0.25
[truncated: 22 more columns]
