# Supplementary material for: GPS Pipeline: portable, scalable genomic pipeline for Streptococcus pneumoniae surveillance from Global Pneumococcal Sequencing Project
Source: Nat Commun. 2025 Sep 24;16:8345. doi: 10.1038/s41467-025-64018-5 (PMC12460886; doi:10.1038/s41467-025-64018-5)
Supplement: Supplementary file 4 — Supplementary Data 2 [file 41467_2025_64018_MOESM4_ESM.csv]

Sample_ID	Read_QC	Assembly_QC	Mapping_QC	Taxonomy_QC	Overall_QC	Bases	Contigs#	Assembly_Length	Seq_Depth	Ref_Cov_%	Het-SNP#	S.Pneumo_%	Top_Non-Strep_Genus	Top_Non-Strep_Genus_%	GPSC	Serotype	ST	aroE	gdh	gki	recP	spi	xpt	ddl	pbp1a	pbp2b	pbp2x	AMO_MIC	AMO_Res	CFT_MIC	CFT_Res(Meningital)	CFT_Res(Non-meningital)	TAX_MIC	TAX_Res(Meningital)	TAX_Res(Non-meningital)	CFX_MIC	CFX_Res	MER_MIC	MER_Res	PEN_MIC	PEN_Res(Meningital)	PEN_Res(Non-meningital)	CHL_MIC	CHL_Res	CHL_Determinant	CLI_MIC	CLI_Res	CLI_Determinant	COT_MIC
ERR876698	PASS	PASS	PASS	PASS	PASS	570979688	67	2202755	259.21	91.20	78	78.66	Bacillus	0.00	681	23F	173	7	13	8	1	10	6	36	209	253	NEW	= 0.25	S	<= 0.5	S	S	= 0.25	S	S	= 1	I	= 0.12	S	= 0.25	R	S	>= 8	R	catpC194_1_NC_002013	>= 1	R	ermB_16_X82819	>= 4
ERR876699	PASS	PASS	PASS	PASS	PASS	547292544	53	2012208	271.98	88.38	73	85.12	Lactobacillus	0.00	19	22F	433	1	1	4	1	18	58	17	1	2	2	<= 0.03	S	<= 0.5	S	S	<= 0.06	S	S	<= 0.5	S	<= 0.06	S	<= 0.03	S	S	<= 4	S	_	<= 0.25	S	_	<= 0.5
ERR876700	PASS	PASS	PASS	PASS	PASS	618302388	61	2037978	303.39	88.54	73	83.79	Bacillus	0.01	390	22F	1470	1	2	19	66	15	1	11	0	0	399	<= 0.03	S	<= 0.5	S	S	<= 0.06	S	S	<= 0.5	S	<= 0.06	S	= 0.06	S	S	<= 4	S	_	<= 0.25	S	_	<= 0.5
ERR876701	PASS	PASS	PASS	PASS	PASS	559989766	44	2069899	270.53	91.77	55	83.92	Bacillus	0.01	10	24B/24C/24F	230	12	19	2	17	6	22	14	17	15	22	= 0.12	S	<= 0.5	S	S	= 0.12	S	S	<= 0.5	S	= 0.12	S	= 0.5	R	S	<= 4	S	_	>= 1	R	ermBL_HG799494; ermB_16_X82819	1-2
ERR876702	PASS	PASS	PASS	PASS	PASS	607095926	47	2035491	298.25	88.18	71	87.15	Bacillus	0.01	18	19F(19F-III)	423	1	5	4	12	5	3	8	2	0	2	<= 0.03	S	<= 0.5	S	S	<= 0.06	S	S	<= 0.5	S	<= 0.06	S	<= 0.03	S	S	<= 4	S	_	<= 0.25	S	_	<= 0.5
ERR876703	PASS	PASS	PASS	PASS	PASS	618515448	62	2059172	300.37	90.83	63	84.76	Bacillus	0.00	50	17F	1485	67	2	40	11	10	1	45	11	0	215	<= 0.03	S	<= 0.5	S	S	<= 0.06	S	S	<= 0.5	S	<= 0.06	S	<= 0.03	S	S	<= 4	S	_	<= 0.25	S	_	<= 0.5
ERR876704	PASS	PASS	PASS	PASS	PASS	596361836	59	2062462	289.15	90.94	69	83.81	Bacillus	0.01	50	17F	1485	67	2	40	11	10	1	45	11	0	215	<= 0.03	S	<= 0.5	S	S	<= 0.06	S	S	<= 0.5	S	<= 0.06	S	<= 0.03	S	S	<= 4	S	_	<= 0.25	S	_	<= 0.5
ERR876705	PASS	PASS	PASS	PASS	PASS	575354290	51	2060792	279.19	87.87	58	83.04	Bacillus	0.01	581	35F	1028	13	8	1	8	6	1	14	2	0	2	<= 0.03	S	<= 0.5	S	S	<= 0.06	S	S	<= 0.5	S	<= 0.06	S	<= 0.03	S	S	<= 4	S	_	<= 0.25	S	_	1-2
ERR876706	PASS	PASS	PASS	PASS	PASS	521230378	49	1984273	262.68	88.97	54	85.44	Lactobacillus	0.01	745	10B	598	2	12	2	16	27	28	14	2	0	2	<= 0.03	S	<= 0.5	S	S	<= 0.06	S	S	<= 0.5	S	<= 0.06	S	<= 0.03	S	S	<= 4	S	_	<= 0.25	S	_	<= 0.5
ERR876707	PASS	PASS	PASS	PASS	PASS	501394214	54	2062255	243.12	92.19	34	79.32	Bacillus	0.00	16	09N	66	2	8	2	4	6	1	1	1	0	0	<= 0.03	S	<= 0.5	S	S	<= 0.06	S	S	<= 0.5	S	<= 0.06	S	<= 0.03	S	S	<= 4	S	_	<= 0.25	S	_	1-2
ERR876708	PASS	PASS	PASS	PASS	PASS	548003676	71	2065436	265.32	89.94	87	87.23	Bacillus	0.01	31	01	306	12	8	13	5	16	4	20	23	6	5	<= 0.03	S	<= 0.5	S	S	<= 0.06	S	S	<= 0.5	S	<= 0.06	S	<= 0.03	S	S	<= 4	S	_	<= 0.25	S	_	<= 0.5
ERR876709	PASS	PASS	PASS	PASS	PASS	561183992	29	1981661	283.18	87.48	56	85.85	Bacillus	0.00	96	02	1504	2	13	4	1	6	147	14	50	0	2	<= 0.03	S	<= 0.5	S	S	<= 0.06	S	S	<= 0.5	S	<= 0.06	S	<= 0.03	S	S	<= 4	S	_	<= 0.25	S	_	<= 0.5
ERR876710	PASS	PASS	PASS	PASS	PASS	534011930	45	2105852	253.58	88.86	55	83.38	Anaerococcus	0.01	24	06B(06B-I)	176	7	13	8	6	10	6	14	0	0	0	<= 0.03	S	<= 0.5	S	S	<= 0.06	S	S	<= 0.5	S	<= 0.06	S	<= 0.03	S	S	<= 4	S	_	<= 0.25	S	_	<= 0.5
ERR876711	PASS	PASS	PASS	PASS	PASS	549951240	59	2129928	258.20	89.86	74	81.29	Bacillus	0.01	13	06B(06B-II)	497	7	25	4	2	48	20	28	2	4	3	<= 0.03	S	<= 0.5	S	S	<= 0.06	S	S	<= 0.5	S	<= 0.06	S	<= 0.03	S	S	<= 4	S	_	<= 0.25	S	_	1-2
ERR876712	PASS	PASS	PASS	PASS	PASS	552241674	57	2129385	259.34	89.80	84	80.81	Bacillus	0.00	13	06B(06B-II)	497	7	25	4	2	48	20	28	2	4	3	<= 0.03	S	<= 0.5	S	S	<= 0.06	S	S	<= 0.5	S	<= 0.06	S	<= 0.03	S	S	<= 4	S	_	<= 0.25	S	_	1-2
ERR876713	PASS	PASS	PASS	PASS	PASS	567797174	68	2013407	282.00	88.11	68	86.03	Bacillus	0.01	39	14	124	7	5	1	8	14	11	14	23	26	2	<= 0.03	S	<= 0.5	S	S	<= 0.06	S	S	<= 0.5	S	<= 0.06	S	<= 0.03	S	S	<= 4	S	_	<= 0.25	S	_	<= 0.5
ERR876714	PASS	PASS	PASS	PASS	PASS	504068480	73	2036000	247.57	89.26	61	86.85	Bacillus	0.00	27	04	247	16	13	4	5	6	10	14	0	0	3	<= 0.03	S	<= 0.5	S	S	<= 0.06	S	S	<= 0.5	S	<= 0.06	S	<= 0.03	S	S	<= 4	S	_	<= 0.25	S	_	<= 0.5
ERR876715	PASS	PASS	PASS	PASS	PASS	499383074	52	2064876	241.84	89.31	65	86.15	Bacillus	0.00	744	19F	1007	1	5	4	5	15	1	18	2	0	2	<= 0.03	S	<= 0.5	S	S	<= 0.06	S	S	<= 0.5	S	<= 0.06	S	<= 0.03	S	S	<= 4	S	_	<= 0.25	S	_	<= 0.5
ERR876717	PASS	PASS	PASS	PASS	PASS	579288302	58	2179737	265.76	91.38	72	79.29	Bacillus	0.00	681	23F	272	7	13	8	1	10	6	37	209	37	509	= 8	R	= 2	R	I	= 4	R	R	= 2	R	= 0.5	I	= 2	R	S	>= 8	R	catpC194_1_NC_002013	>= 1	R	ermBL_HG799494; ermB_16_X82819	>= 4
ERR876718	PASS	PASS	PASS	PASS	PASS	586605316	60	2042775	287.16	88.13	69	85.76	Bacillus	0.00	39	14	124	7	5	1	8	14	11	14	23	26	2	<= 0.03	S	<= 0.5	S	S	<= 0.06	S	S	<= 0.5	S	<= 0.06	S	<= 0.03	S	S	<= 4	S	_	<= 0.25	S	_	<= 0.5
ERR876719	PASS	PASS	PASS	PASS	PASS	556884476	65	2107194	264.27	90.55	92	85.15	Bacillus	0.01	18	19F(19F-III)	1006	1	5	1	12	5	3	8	2	0	0	<= 0.03	S	<= 0.5	S	S	<= 0.06	S	S	<= 0.5	S	<= 0.06	S	<= 0.03	S	S	>= 8	R	catpC194_1_NC_002013	<= 0.25	S	_	1-2
ERR876720	PASS	PASS	PASS	PASS	PASS	543179440	72	2036915	266.66	89.19	66	87.23	Bacillus	0.00	27	04	247	16	13	4	5	6	10	14	0	0	3	<= 0.03	S	<= 0.5	S	S	<= 0.06	S	S	<= 0.5	S	<= 0.06	S	<= 0.03	S	S	<= 4	S	_	<= 0.25	S	_	<= 0.5
ERR876721	PASS	PASS	PASS	PASS	PASS	560195196	59	2060900	271.82	88.68	64	86.65	Bacillus	0.01	68	18C	102	5	13	11	4	15	12	19	49	4	2	<= 0.03	S	<= 0.5	S	S	<= 0.06	S	S	<= 0.5	S	<= 0.06	S	<= 0.03	S	S	<= 4	S	_	<= 0.25	S	_	<= 0.5
ERR876722	PASS	PASS	PASS	PASS	PASS	508706642	63	2053828	247.68	87.94	66	78.75	Bacillus	0.00	6	14	143	7	5	10	18	6	8	1	31	12	18	= 2	S	= 2	R	I	= 1	I	S	> 2	R	= 0.5	I	= 4	R	I	<= 4	S	_	<= 0.25	S	_	<= 0.5
ERR876723	PASS	PASS	PASS	PASS	PASS	484487338	71	2239121	216.37	93.70	86	78.79	Bacillus	0.01	115	6E(6B)	135	7	5	4	12	6	20	46	8	67	103	= 0.25	S	<= 0.5	S	S	= 0.25	S	S	<= 0.5	S	<= 0.06	S	= 0.25	R	S	<= 4	S	_	>= 1	R	ermBL_HG799494; ermB_10_U86375	>= 4
ERR876724	PASS	PASS	PASS	PASS	PASS	550611764	81	2170760	253.64	89.71	70	82.00	Lactococcus	0.01	47	6E(6B)	315	20	28	1	1	15	14	14	2	53	77	= 0.12	S	<= 0.5	S	S	<= 0.06	S	S	<= 0.5	S	<= 0.06	S	= 0.12	R	S	<= 4	S	_	>= 1	R	ermBL_HG799494; ermB_16_X82819	1-2
ERR876725	PASS	PASS	PASS	PASS	PASS	548093908	64	2021450	271.13	88.00	56	87.04	Staphylococcus	0.01	6	09V	156	7	11	10	1	6	8	1	15	12	NEW	= 2	S	= 1	I	S	= 1	I	S	> 2	R	= 0.5	I	= 2	R	S	<= 4	S	_	<= 0.25	S	_	>= 4
ERR876726	PASS	PASS	PASS	PASS	PASS	539321076	89	2140397	251.97	90.90	69	80.15	Enterococcus	0.02	6	14	156	7	11	10	1	6	8	1	45	12	63	= 2	S	= 1	I	S	= 1	I	S	> 2	R	= 0.5	I	= 2	R	S	<= 4	S	_	>= 1	R	ermBL_HG799494; ermB_10_U86375	>= 4
ERR876727	PASS	PASS	PASS	PASS	PASS	540724180	43	1976859	273.52	86.97	58	86.50	Bacillus	0.01	3	08	53	2	5	1	11	16	3	14	3	6	5	<= 0.03	S	<= 0.5	S	S	<= 0.06	S	S	<= 0.5	S	<= 0.06	S	<= 0.03	S	S	<= 4	S	_	<= 0.25	S	_	<= 0.5
ERR876728	PASS	PASS	PASS	PASS	PASS	540149118	52	2148846	251.36	88.84	57	80.50	Finegoldia	0.20	76	06A(06A-I)	490	2	13	9	1	6	19	14	1	4	2	<= 0.03	S	<= 0.5	S	S	<= 0.06	S	S	<= 0.5	S	<= 0.06	S	<= 0.03	S	S	<= 4	S	_	<= 0.25	S	_	1-2
ERR876729	PASS	PASS	PASS	PASS	PASS	526055368	44	2017485	260.74	90.21	45	86.14	Bacillus	0.01	229	15B	1025	10	13	2	8	17	16	8	0	287	77	<= 0.03	S	<= 0.5	S	S	<= 0.06	S	S	<= 0.5	S	<= 0.06	S	= 0.06	S	S	<= 4	S	_	<= 0.25	S	_	1-2
ERR876730	PASS	PASS	PASS	PASS	PASS	505604874	50	2057986	245.67	88.58	62	87.42	Anaerococcus	0.02	24	06B(06B-I)	176	7	13	8	6	10	6	14	0	0	0	<= 0.03	S	<= 0.5	S	S	<= 0.06	S	S	<= 0.5	S	<= 0.06	S	<= 0.03	S	S	<= 4	S	_	<= 0.25	S	_	<= 0.5
ERR876731	PASS	PASS	PASS	PASS	PASS	471014822	55	2065924	227.99	87.47	54	84.42	Bacillus	0.00	6	14	143	7	5	10	18	6	8	1	31	12	18	= 2	S	= 2	R	I	= 1	I	S	> 2	R	= 0.5	I	= 4	R	I	<= 4	S	_	<= 0.25	S	_	>= 4
ERR876732	PASS	PASS	PASS	PASS	PASS	527724120	53	2078952	253.84	88.77	52	84.90	Enterococcus	0.01	6	14	143	7	5	10	18	6	8	1	31	12	18	= 2	S	= 2	R	I	= 1	I	S	> 2	R	= 0.5	I	= 4	R	I	<= 4	S	_	>= 1	R	ermBL_HG799494; ermB_10_U86375	1-2
ERR876733	PASS	PASS	PASS	PASS	PASS	538792540	54	2090484	257.73	88.56	62	81.08	Bacillus	0.00	6	14	156	7	11	10	1	6	8	1	45	12	63	= 2	S	= 1	I	S	= 1	I	S	> 2	R	= 0.5	I	= 2	R	S	<= 4	S	_	>= 1	R	ermBL_HG799494; ermB_20_AF109075	>= 4
ERR876734	PASS	PASS	PASS	PASS	PASS	562629570	38	2011616	279.69	89.74	44	84.73	Bacillus	0.01	67	18C	1233	10	11	34	16	15	1	145	23	2	0	<= 0.03	S	<= 0.5	S	S	<= 0.06	S	S	<= 0.5	S	<= 0.06	S	<= 0.03	S	S	<= 4	S	_	<= 0.25	S	_	>= 4
ERR876735	PASS	PASS	PASS	PASS	PASS	571670794	68	2042310	279.91	88.27	66	85.52	Bacillus	0.00	39	14	124	7	5	1	8	14	11	14	23	26	2	<= 0.03	S	<= 0.5	S	S	<= 0.06	S	S	<= 0.5	S	<= 0.06	S	<= 0.03	S	S	<= 4	S	_	<= 0.25	S	_	<= 0.5
ERR876736	PASS	PASS	PASS	PASS	PASS	540379264	51	2088409	258.75	88.49	50	85.00	Bacillus	0.00	24	06B(06B-I)	176	7	13	8	6	10	6	14	0	0	0	<= 0.03	S	<= 0.5	S	S	<= 0.06	S	S	<= 0.5	S	<= 0.06	S	<= 0.03	S	S	<= 4	S	_	<= 0.25	S	_	<= 0.5
ERR876737	PASS	PASS	PASS	PASS	PASS	554321886	43	2000947	277.02	86.93	73	86.81	Bacillus	0.01	12	03	180	7	15	2	10	6	1	22	2	3	286	<= 0.03	S	<= 0.5	S	S	<= 0.06	S	S	<= 0.5	S	<= 0.06	S	<= 0.03	S	S	<= 4	S	_	<= 0.25	S	_	<= 0.5
ERR876738	PASS	PASS	PASS	PASS	PASS	515133872	56	1967194	261.86	86.63	63	84.04	Bacillus	0.00	15	07F	191	8	9	2	1	6	1	17	2	0	2	<= 0.03	S	<= 0.5	S	S	<= 0.06	S	S	<= 0.5	S	<= 0.06	S	<= 0.03	S	S	<= 4	S	_	<= 0.25	S	_	<= 0.5
ERR876739	PASS	PASS	PASS	PASS	PASS	502112628	45	2034425	246.80	87.87	62	85.82	Bacillus	0.00	7	23F	507	1	8	6	2	6	20	6	0	0	53	<= 0.03	S	<= 0.5	S	S	<= 0.06	S	S	<= 0.5	S	<= 0.06	S	<= 0.03	S	S	<= 4	S	_	<= 0.25	S	_	_
ERR876740	PASS	PASS	PASS	PASS	PASS	557904010	57	2082245	267.93	88.93	59	85.42	Enterococcus	0.01	6	14	143	7	5	10	18	6	8	1	31	12	18	= 2	S	= 2	R	I	= 1	I	S	> 2	R	= 0.5	I	= 4	R	I	<= 4	S	_	>= 1	R	ermBL_HG799494; ermB_10_U86375	>= 4
ERR876741	PASS	PASS	PASS	PASS	PASS	545779728	94	2146911	254.21	89.93	73	77.10	Enterococcus	0.02	6	14	156	7	11	10	1	6	8	1	45	12	63	= 2	S	= 1	I	S	= 1	I	S	> 2	R	= 0.5	I	= 2	R	S	<= 4	S	_	>= 1	R	ermBL_HG799494; ermB_10_U86375	>= 4
ERR876742	PASS	PASS	PASS	PASS	PASS	550081080	69	2044070	269.11	89.58	59	86.12	Bacillus	0.01	68	18B	102	5	13	11	4	15	12	19	49	4	2	<= 0.03	S	<= 0.5	S	S	<= 0.06	S	S	<= 0.5	S	<= 0.06	S	<= 0.03	S	S	<= 4	S	_	<= 0.25	S	_	<= 0.5
ERR876743	PASS	PASS	PASS	PASS	PASS	531382422	82	2205159	240.97	91.35	77	74.90	Lactococcus	0.01	47	6E(6B)	315	20	28	1	1	15	14	14	2	53	77	= 0.12	S	<= 0.5	S	S	<= 0.06	S	S	<= 0.5	S	<= 0.06	S	= 0.12	R	S	<= 4	S	_	>= 1	R	ermBL_HG799494; ermB_16_X82819	>= 4
ERR876744	PASS	PASS	PASS	PASS	PASS	550642280	51	2053911	268.09	90.67	51	80.40	Bacillus	0.00	229	15C	1025	10	13	2	8	17	16	8	0	287	2	<= 0.03	S	<= 0.5	S	S	<= 0.06	S	S	<= 0.5	S	<= 0.06	S	<= 0.03	S	S	<= 4	S	_	<= 0.25	S	_	1-2
ERR876745	PASS	PASS	PASS	PASS	PASS	540264550	62	2084786	259.14	88.84	56	85.48	Bacillus	0.00	6	14	1569	8	11	10	1	6	8	1	45	12	63	= 2	S	= 1	I	S	= 1	I	S	> 2	R	= 0.5	I	= 2	R	S	<= 4	S	_	>= 1	R	ermBL_HG799494; ermB_20_AF109075	>= 4
ERR876746	PASS	PASS	PASS	PASS	PASS	537177872	73	2039735	263.35	90.30	69	87.12	Lactobacillus	0.01	27	04	247	16	13	4	5	6	10	14	0	0	3	<= 0.03	S	<= 0.5	S	S	<= 0.06	S	S	<= 0.5	S	<= 0.06	S	<= 0.03	S	S	<= 4	S	_	<= 0.25	S	_	<= 0.5
ERR876747	PASS	PASS	PASS	PASS	PASS	498647526	61	2094174	238.11	88.37	64	82.94	Bacillus	0.00	7	23F	311	1	8	9	1	6	4	6	12	0	6	<= 0.03	S	<= 0.5	S	S	<= 0.06	S	S	<= 0.5	S	<= 0.06	S	<= 0.03	S	S	<= 4	S	_	<= 0.25	S	_	>= 4
ERR876748	PASS	PASS	PASS	PASS	PASS	518272514	62	2070684	250.29	88.92	73	85.37	Bacillus	0.00	119	19F(19F-III)	251	18	2	22	1	9	23	14	2	0	0	<= 0.03	S	<= 0.5	S	S	<= 0.06	S	S	<= 0.5	S	<= 0.06	S	<= 0.03	S	S	<= 4	S	_	<= 0.25	S	_	<= 0.5
ERR876749	PASS	PASS	PASS	PASS	PASS	510753258	59	2039046	250.48	87.43	62	86.41	Bacillus	0.00	1	19F	320	4	16	19	15	6	20	1	13	11	16	= 8	R	= 2	R	I	= 2	R	I	> 2	R	= 1	R	= 4	R	I	<= 4	S	_	>= 1	R	ermBL_HG799494; ermB_16_X82819	>= 4
ERR876750	PASS	PASS	PASS	PASS	PASS	497151928	52	2135342	232.82	90.08	66	82.76	Anaerococcus	0.02	24	06B(06B-I)	176	7	13	8	6	10	6	14	0	0	0	<= 0.03	S	<= 0.5	S	S	<= 0.06	S	S	<= 0.5	S	<= 0.06	S	<= 0.03	S	S	<= 4	S	_	>= 1	R	23S_NR_076173 Variant A2061G	<= 0.5
ERR876751	PASS	PASS	PASS	PASS	PASS	522327984	77	2065036	252.93	92.45	85	87.68	Bacillus	0.00	31	01	306	12	8	13	5	16	4	20	23	6	5	<= 0.03	S	<= 0.5	S	S	<= 0.06	S	S	<= 0.5	S	<= 0.06	S	<= 0.03	S	S	<= 4	S	_	<= 0.25	S	_	<= 0.5
ERR876752	PASS	PASS	PASS	PASS	PASS	563473154	61	2057949	273.80	90.55	74	85.56	Bacillus	0.00	6	14	143	7	5	10	18	6	8	1	31	12	18	= 2	S	= 2	R	I	= 1	I	S	> 2	R	= 0.5	I	= 4	R	I	<= 4	S	_	<= 0.25	S	_	<= 0.5
ERR876753	PASS	PASS	PASS	PASS	PASS	542387248	39	2002359	270.87	87.03	70	86.61	Bacillus	0.01	12	03	180	7	15	2	10	6	1	22	2	3	2	<= 0.03	S	<= 0.5	S	S	<= 0.06	S	S	<= 0.5	S	<= 0.06	S	<= 0.03	S	S	<= 4	S	_	<= 0.25	S	_	<= 0.5
ERR876754	PASS	PASS	PASS	PASS	PASS	603157518	76	2205985	273.41	91.44	75	79.04	Lactococcus	0.01	47	6E(6B)	315	20	28	1	1	15	14	14	2	53	77	= 0.12	S	<= 0.5	S	S	<= 0.06	S	S	<= 0.5	S	<= 0.06	S	= 0.12	R	S	<= 4	S	_	>= 1	R	ermBL_HG799494; ermB_16_X82819	1-2
ERR876755	PASS	PASS	PASS	PASS	PASS	545583836	69	2014532	270.82	90.36	99	87.06	Bacillus	0.01	3	08	53	2	5	1	11	16	3	14	3	6	5	<= 0.03	S	<= 0.5	S	S	<= 0.06	S	S	<= 0.5	S	<= 0.06	S	<= 0.03	S	S	<= 4	S	_	<= 0.25	S	_	<= 0.5
ERR876756	PASS	PASS	PASS	PASS	PASS	542939306	32	1974242	275.01	87.31	68	87.31	Bacillus	0.01	83	03	1377	13	84	15	14	10	16	19	62	0	2	<= 0.03	S	<= 0.5	S	S	<= 0.06	S	S	<= 0.5	S	<= 0.06	S	<= 0.03	S	S	<= 4	S	_	<= 0.25	S	_	<= 0.5
ERR876757	PASS	PASS	PASS	PASS	PASS	560984184	61	1966720	285.23	86.86	67	84.04	Bacillus	0.00	15	07F	191	8	9	2	1	6	1	17	2	0	2	<= 0.03	S	<= 0.5	S	S	<= 0.06	S	S	<= 0.5	S	<= 0.06	S	<= 0.03	S	S	<= 4	S	_	<= 0.25	S	_	<= 0.5
ERR876758	PASS	PASS	PASS	PASS	PASS	539425180	43	1968429	274.03	87.67	54	84.25	Bacillus	0.00	61	20B	1026	10	16	32	1	15	28	31	1	4	0	<= 0.03	S	<= 0.5	S	S	<= 0.06	S	S	<= 0.5	S	<= 0.06	S	<= 0.03	S	S	<= 4	S	_	<= 0.25	S	_	<= 0.5
ERR876759	PASS	PASS	PASS	PASS	PASS	539412752	65	2095406	257.42	88.06	78	80.07	Polynucleobacter	0.01	6	14	143	7	5	10	18	6	8	1	31	12	18	= 2	S	= 2	R	I	= 1	I	S	> 2	R	= 0.5	I	= 4	R	I	<= 4	S	_	<= 0.25	S	_	>= 4
ERR876760	PASS	PASS	PASS	PASS	PASS	551883376	78	2062018	267.64	89.84	93	87.48	Polynucleobacter	0.00	31	01	306	12	8	13	5	16	4	20	23	6	5	<= 0.03	S	<= 0.5	S	S	<= 0.06	S	S	<= 0.5	S	<= 0.06	S	<= 0.03	S	S	<= 4	S	_	<= 0.25	S	_	<= 0.5
ERR876761	PASS	PASS	PASS	PASS	PASS	561494522	50	2033154	276.16	92.21	36	86.64	Bacillus	0.00	16	09N	66	2	8	2	4	6	1	1	1	0	0	<= 0.03	S	<= 0.5	S	S	<= 0.06	S	S	<= 0.5	S	<= 0.06	S	<= 0.03	S	S	<= 4	S	_	<= 0.25	S	_	<= 0.5
ERR876762	PASS	PASS	PASS	PASS	PASS	601501122	84	2030640	296.21	87.58	67	82.22	Bacillus	0.00	39	14	124	7	5	1	8	14	11	14	23	26	2	<= 0.03	S	<= 0.5	S	S	<= 0.06	S	S	<= 0.5	S	<= 0.06	S	<= 0.03	S	S	<= 4	S	_	<= 0.25	S	_	<= 0.5
ERR876763	PASS	PASS	PASS	PASS	PASS	522618264	61	2018237	258.94	89.50	49	83.48	Bacillus	0.00	561	15B	2008	1	1	1	1	9	1	1	0	0	6	<= 0.03	S	<= 0.5	S	S	<= 0.06	S	S	<= 0.5	S	<= 0.06	S	<= 0.03	S	S	<= 4	S	_	<= 0.25	S	_	<= 0.5
ERR876764	PASS	PASS	PASS	PASS	PASS	516846242	48	2106720	245.33	89.23	64	84.52	Bacillus	0.00	24	06B(06B-I)	1770	7	13	41	6	10	6	14	0	0	0	<= 0.03	S	<= 0.5	S	S	<= 0.06	S	S	<= 0.5	S	<= 0.06	S	<= 0.03	S	S	<= 4	S	_	<= 0.25	S	_	<= 0.5
ERR876765	PASS	PASS	PASS	PASS	PASS	515089372	58	2088925	246.58	88.73	58	84.92	Enterococcus	0.06	6	09V	156	7	11	10	1	6	8	1	15	12	18	= 2	S	= 1	I	S	= 1	I	S	> 2	R	= 0.5	I	= 2	R	S	<= 4	S	_	>= 1	R	ermBL_HG799494; ermB_16_X82819	>= 4
ERR876766	PASS	PASS	PASS	PASS	PASS	527554674	62	2130278	247.64	91.21	50	84.59	Enterococcus	0.02	6	14	971	7	11	10	1	15	8	1	45	12	63	= 2	S	= 1	I	S	= 1	I	S	> 2	R	= 0.5	I	= 2	R	S	>= 8	R	catpC194_1_NC_002013	>= 1	R	ermBL_HG799494; ermB_20_AF109075	>= 4
ERR876767	PASS	PASS	PASS	PASS	PASS	549558680	50	2055284	267.38	89.09	56	87.56	Anaerococcus	0.03	24	possible 06C but wciP gene might not be complete	176	7	13	8	6	10	6	14	0	0	0	<= 0.03	S	<= 0.5	S	S	<= 0.06	S	S	<= 0.5	S	<= 0.06	S	<= 0.03	S	S	<= 4	S	_	<= 0.25	S	_	<= 0.5
ERR876768	PASS	FAIL	PASS	FAIL	FAIL	569653264	244	2454657	232.07	90.70	53	73.70	Staphylococcus	3.51	_	_	_	_	_	_	_	_	_	_	_	_	_	_	_	_	_	_	_	_	_	_	_	_	_	_	_	_	_	_	_	_	_	_	_
ERR876769	PASS	PASS	PASS	PASS	PASS	527960088	48	2007580	262.98	86.95	60	85.62	Bacillus	0.00	43	09V	239	15	17	4	16	6	19	17	1	4	23	<= 0.03	S	<= 0.5	S	S	<= 0.06	S	S	<= 0.5	S	<= 0.06	S	<= 0.03	S	S	<= 4	S	_	<= 0.25	S	_	1-2
ERR876770	PASS	PASS	PASS	PASS	PASS	534545386	62	2040560	261.96	87.42	46	85.95	Bacillus	0.00	1	19F	320	4	16	19	15	6	20	1	13	11	16	= 8	R	= 2	R	I	= 2	R	I	> 2	R	= 1	R	= 4	R	I	<= 4	S	_	>= 1	R	ermBL_HG799494; ermB_16_X82819	>= 4
ERR876771	PASS	PASS	PASS	PASS	PASS	527734732	48	2108046	250.34	93.73	39	84.37	Bacillus	0.00	16	09N	66	2	8	2	4	6	1	1	1	0	0	<= 0.03	S	<= 0.5	S	S	<= 0.06	S	S	<= 0.5	S	<= 0.06	S	<= 0.03	S	S	<= 4	S	_	<= 0.25	S	_	<= 0.5
ERR876772	PASS	PASS	PASS	PASS	PASS	564828856	54	2162920	261.14	99.72	2	83.28	Lactobacillus	0.01	16	23F	81	4	4	2	4	4	1	1	15	12	18	= 2	S	= 1	I	S	= 1	I	S	> 2	R	= 0.5	I	= 2	R	S	>= 8	R	catpC194_1_NC_002013	>= 1	R	ermBL_HG799494; ermB_16_X82819	>= 4
ERR876773	PASS	PASS	PASS	PASS	PASS	555963894	41	2066596	269.02	87.65	51	84.44	Bacillus	0.00	6	14	143	7	5	10	18	6	8	1	31	12	18	= 2	S	= 2	R	I	= 1	I	S	> 2	R	= 0.5	I	= 4	R	I	<= 4	S	_	<= 0.25	S	_	>= 4
ERR876774	PASS	PASS	PASS	PASS	PASS	517603226	62	2123480	243.75	98.30	12	86.09	Bacillus	0.00	16	23F	81	4	4	2	4	4	1	1	15	12	18	= 2	S	= 1	I	S	= 1	I	S	> 2	R	= 0.5	I	= 2	R	S	>= 8	R	catpC194_1_NC_002013	>= 1	R	ermB_16_X82819	>= 4
ERR876775	PASS	PASS	PASS	PASS	PASS	533382562	81	2084367	255.89	87.90	56	74.74	Cupriavidus	0.01	6	14	143	7	5	10	18	6	8	1	31	12	18	= 2	S	= 2	R	I	= 1	I	S	> 2	R	= 0.5	I	= 4	R	I	<= 4	S	_	<= 0.25	S	_	<= 0.5
ERR876776	PASS	PASS	PASS	PASS	PASS	524393968	88	2142306	244.78	89.82	64	77.66	Enterococcus	0.02	6	14	156	7	11	10	1	6	8	1	45	12	63	= 2	S	= 1	I	S	= 1	I	S	> 2	R	= 0.5	I	= 2	R	S	<= 4	S	_	>= 1	R	ermBL_HG799494; ermB_10_U86375	>= 4
ERR876777	PASS	PASS	PASS	PASS	PASS	526248510	56	2137067	246.24	90.10	69	80.60	Anaerococcus	0.02	24	06B(06B-I)	176	7	13	8	6	10	6	14	0	0	0	<= 0.03	S	<= 0.5	S	S	<= 0.06	S	S	<= 0.5	S	<= 0.06	S	<= 0.03	S	S	<= 4	S	_	<= 0.25	S	_	<= 0.5
ERR876778	PASS	PASS	PASS	PASS	PASS	518033684	40	2000675	258.92	86.88	73	85.93	Staphylococcus	0.01	12	03	180	7	15	2	10	6	1	22	2	3	2	<= 0.03	S	<= 0.5	S	S	<= 0.06	S	S	<= 0.5	S	<= 0.06	S	<= 0.03	S	S	<= 4	S	_	<= 0.25	S	_	<= 0.5
ERR876779	PASS	PASS	PASS	PASS	PASS	517602320	86	2139882	241.88	89.76	68	75.12	Enterococcus	0.04	6	14	156	7	11	10	1	6	8	1	45	12	63	= 2	S	= 1	I	S	= 1	I	S	> 2	R	= 0.5	I	= 2	R	S	<= 4	S	_	>= 1	R	ermBL_HG799494; ermB_10_U86375	>= 4
ERR876780	PASS	PASS	PASS	PASS	PASS	545298174	52	2100312	259.62	87.98	60	84.69	Bacillus	0.00	6	14	143	7	5	10	18	6	8	1	31	12	NEW	= 0.25	S	<= 0.5	S	S	= 0.25	S	S	= 2	R	= 0.25	S	= 0.25	R	S	<= 4	S	_	<= 0.25	S	_	<= 0.5
ERR876781	PASS	PASS	PASS	PASS	PASS	533762834	59	2164110	246.64	91.67	66	81.83	Bacillus	0.00	49	23F	440	7	5	1	1	13	31	14	0	0	0	<= 0.03	S	<= 0.5	S	S	<= 0.06	S	S	<= 0.5	S	<= 0.06	S	<= 0.03	S	S	<= 4	S	_	<= 0.25	S	_	<= 0.5
ERR876782	PASS	PASS	PASS	PASS	PASS	520972672	87	2138363	243.63	89.82	69	78.64	Enterococcus	0.02	6	14	156	7	11	10	1	6	8	1	45	12	63	= 2	S	= 1	I	S	= 1	I	S	> 2	R	= 0.5	I	= 2	R	S	<= 4	S	_	>= 1	R	ermBL_HG799494; ermB_10_U86375	>= 4
ERR876783	PASS	PASS	PASS	PASS	PASS	531440862	45	2041990	260.25	89.18	64	87.18	Bacillus	0.00	18	14	9	1	5	4	5	5	1	8	2	0	NEW	<= 0.03	S	<= 0.5	S	S	<= 0.06	S	S	<= 0.5	S	<= 0.06	S	<= 0.03	S	S	<= 4	S	_	<= 0.25	S	_	<= 0.5
ERR876784	PASS	PASS	PASS	PASS	PASS	506937992	57	2135285	237.40	89.95	59	82.28	Bacillus	0.01	76	06A(06A-I)	793	7	13	9	1	6	19	14	1	4	2	<= 0.03	S	<= 0.5	S	S	<= 0.06	S	S	<= 0.5	S	<= 0.06	S	<= 0.03	S	S	<= 4	S	_	<= 0.25	S	_	1-2
ERR876785	PASS	PASS	PASS	PASS	PASS	514421890	58	2090167	246.11	88.77	53	80.63	Bacillus	0.00	6	14	156	7	11	10	1	6	8	1	45	12	63	= 2	S	= 1	I	S	= 1	I	S	> 2	R	= 0.5	I	= 2	R	S	<= 4	S	_	>= 1	R	ermBL_HG799494; ermB_16_X82819	>= 4
ERR876786	PASS	PASS	PASS	PASS	PASS	563223074	63	1966648	286.38	86.78	66	83.61	Bacillus	0.01	15	07F	191	8	9	2	1	6	1	17	2	0	2	<= 0.03	S	<= 0.5	S	S	<= 0.06	S	S	<= 0.5	S	<= 0.06	S	<= 0.03	S	S	<= 4	S	_	<= 0.25	S	_	<= 0.5
ERR876787	PASS	PASS	PASS	PASS	PASS	574173756	54	2060946	278.59	87.63	59	84.25	Bacillus	0.00	1	19F	236	15	16	19	15	6	20	26	13	16	NEW	= 2	S	= 4	R	R	= 8	R	R	> 2	R	= 0.5	I	= 4	R	I	<= 4	S	_	<= 0.25	S	_	>= 4
ERR876788	PASS	PASS	PASS	PASS	PASS	561926714	59	2024921	277.50	90.45	58	86.07	Hymenobacter	0.01	50	17F	123	7	2	40	1	10	1	45	11	0	0	<= 0.03	S	<= 0.5	S	S	<= 0.06	S	S	<= 0.5	S	<= 0.06	S	<= 0.03	S	S	<= 4	S	_	<= 0.25	S	_	<= 0.5
ERR876789	PASS	PASS	PASS	PASS	PASS	552175920	50	2076220	265.95	91.71	36	81.99	Bacillus	0.00	4	15C	199	8	13	14	4	17	4	14	1	0	6	<= 0.03	S	<= 0.5	S	S	<= 0.06	S	S	<= 0.5	S	<= 0.06	S	<= 0.03	S	S	<= 4	S	_	<= 0.25	S	_	<= 0.5
ERR876790	PASS	PASS	PASS	PASS	PASS	544667452	47	2014766	270.33	90.40	43	85.90	Bacillus	0.00	229	15C	4715	10	13	2	142	17	16	8	0	287	2	<= 0.03	S	<= 0.5	S	S	<= 0.06	S	S	<= 0.5	S	<= 0.06	S	<= 0.03	S	S	<= 4	S	_	<= 0.25	S	_	1-2
ERR876791	PASS	PASS	PASS	PASS	PASS	545776622	66	2156024	253.14	90.54	75	80.58	Bacillus	0.00	68	18C	1016	5	13	11	4	15	1	19	49	4	2	<= 0.03	S	<= 0.5	S	S	<= 0.06	S	S	<= 0.5	S	<= 0.06	S	<= 0.03	S	S	<= 4	S	_	>= 1	R	ermBL_HG799494; ermB_10_U86375	<= 0.5
ERR876792	PASS	PASS	PASS	PASS	PASS	520436940	75	2103080	247.46	91.71	74	83.34	Bacillus	0.00	14	23F	242	15	29	4	21	30	1	14	13	31	26	= 2	S	= 4	R	R	= 8	R	R	> 2	R	= 0.5	I	= 4	R	I	<= 4	S	_	>= 1	R	ermBL_HG799494; ermB_10_U86375	>= 4
ERR884299	PASS	PASS	PASS	PASS	PASS	449749852	66	1967297	228.61	86.49	68	84.10	Bacillus	0.01	15	07F	191	8	9	2	1	6	1	17	2	0	2	<= 0.03	S	<= 0.5	S	S	<= 0.06	S	S	<= 0.5	S	<= 0.06	S	<= 0.03	S	S	<= 4	S	_	<= 0.25	S	_	<= 0.5
ERR884300	PASS	PASS	PASS	PASS	PASS	391790918	52	2057995	190.37	87.94	48	86.28	Bacillus	0.00	6	14	143	7	5	10	18	6	8	1	31	12	228	= 2	S	= 2	R	I	= 1	I	S	> 2	R	= 0.5	I	= 4	R	I	<= 4	S	_	<= 0.25	S	_	1-2
ERR884301	PASS	PASS	PASS	PASS	PASS	465152406	98	2111162	220.33	91.03	83	82.25	Bacillus	0.00	6	14	156	7	11	10	1	6	8	1	NF	12	63	NF NF	NF	_	_	_	NF NF	_	_	_	_	NF NF	NF	NF NF	NF	NF	<= 4	S	_	>= 1	R	ermBL_HG799494; ermB_20_AF109075	>= 4
ERR884302	PASS	PASS	PASS	PASS	PASS	494974218	55	2119246	233.56	89.61	50	81.21	Enterococcus	0.01	6	14	156	7	11	10	1	6	8	1	45	12	63	= 2	S	= 1	I	S	= 1	I	S	> 2	R	= 0.5	I	= 2	R	S	<= 4	S	_	>= 1	R	ermBL_HG799494; ermB_10_U86375	>= 4
ERR884303	PASS	PASS	PASS	PASS	PASS	495569458	64	2106881	235.21	90.23	48	84.24	Bacillus	0.00	11	15A	410	8	10	2	16	7	26	1	0	0	2	<= 0.03	S	<= 0.5	S	S	<= 0.06	S	S	<= 0.5	S	<= 0.06	S	<= 0.03	S	S	<= 4	S	_	<= 0.25	S	_	<= 0.5
ERR884304	PASS	PASS	PASS	PASS	PASS	492397966	38	1967541	250.26	87.06	65	87.22	Bacillus	0.00	12	03	180	7	15	2	10	6	1	22	2	3	2	<= 0.03	S	<= 0.5	S	S	<= 0.06	S	S	<= 0.5	S	<= 0.06	S	<= 0.03	S	S	<= 4	S	_	<= 0.25	S	_	<= 0.5
ERR884305	PASS	PASS	PASS	PASS	PASS	498354608	63	2022087	246.45	98.09	120	85.67	Bacillus	0.00	334	12F	1527	12	32	111	15	13	48	6	37	4	23	<= 0.03	S	<= 0.5	S	S	<= 0.06	S	S	<= 0.5	S	<= 0.06	S	<= 0.03	S	S	<= 4	S	_	<= 0.25	S	_	1-2
ERR884306	PASS	PASS	PASS	PASS	PASS	511849702	53	2127808	240.55	98.13	3	85.75	Lactobacillus	0.01	16	23F	81	4	4	2	4	4	1	1	15	12	508	= 1	S	= 2	R	I	= 4	R	R	> 2	R	= 0.5	I	= 2	R	S	>= 8	R	catpC194_1_NC_002013	>= 1	R	ermBL_HG799494; ermB_16_X82819	>= 4
ERR884308	PASS	PASS	PASS	PASS	PASS	444688202	80	2203459	201.81	91.67	65	79.08	Lactococcus	0.01	47	6E(6B)	315	20	28	1	1	15	14	14	2	53	77	= 0.12	S	<= 0.5	S	S	<= 0.06	S	S	<= 0.5	S	<= 0.06	S	= 0.12	R	S	<= 4	S	_	>= 1	R	ermBL_HG799494; ermB_16_X82819	1-2
ERR884309	PASS	PASS	PASS	PASS	PASS	402102940	32	2040398	197.07	87.60	52	84.13	Bacillus	0.00	7	23F	36	1	8	4	1	1	4	6	0	0	2	<= 0.03	S	<= 0.5	S	S	<= 0.06	S	S	<= 0.5	S	<= 0.06	S	<= 0.03	S	S	<= 4	S	_	<= 0.25	S	_	<= 0.5
ERR884310	PASS	PASS	PASS	PASS	PASS	476299126	46	2103136	226.47	92.02	55	82.17	Bacillus	0.00	49	23F	440	7	5	1	1	13	31	14	0	0	NEW	<= 0.03	S	<= 0.5	S	S	<= 0.06	S	S	<= 0.5	S	<= 0.06	S	<= 0.03	S	S	<= 4	S	_	<= 0.25	S	_	>= 4
ERR884311	PASS	PASS	PASS	PASS	PASS	468323762	84	2206734	212.22	91.24	80	80.35	Lactococcus	0.01	47	6E(6B)	4723	20	28	1	12	15	234	8	2	0	77	<= 0.03	S	<= 0.5	S	S	<= 0.06	S	S	<= 0.5	S	<= 0.06	S	= 0.06	S	S	<= 4	S	_	>= 1	R	ermBL_HG799494; ermB_16_X82819	>= 4
ERR884312	PASS	PASS	PASS	PASS	PASS	454969542	77	2062476	220.59	89.95	84	87.43	Bacillus	0.00	31	01	306	12	8	13	5	16	4	20	23	6	5	<= 0.03	S	<= 0.5	S	S	<= 0.06	S	S	<= 0.5	S	<= 0.06	S	<= 0.03	S	S	<= 4	S	_	<= 0.25	S	_	<= 0.5
ERR884313	PASS	PASS	PASS	PASS	PASS	481476562	69	2144405	224.52	89.41	54	80.42	Lactococcus	0.01	47	6E(6B)	5060	20	28	1	1	17	14	14	147	53	NEW	= 0.25	S	= 1	I	S	= 0.25	S	S	= 1	I	= 0.12	S	= 0.25	R	S	<= 4	S	_	>= 1	R	ermBL_HG799494; ermB_16_X82819	>= 4
ERR884314	PASS	PASS	PASS	PASS	PASS	481888692	61	2135840	225.62	93.33	81	82.69	Bacillus	0.00	198	19F(19F-II)	87	5	5	7	7	8	5	4	8	32	143	= 0.5	S	<= 0.5	S	S	= 0.25	S	S	= 2	R	= 0.12	S	= 0.5	R	S	>= 8	R	catpC194_1_NC_002013	>= 1	R	ermBL_HG799494; ermB_16_X82819	>= 4
ERR884315	PASS	PASS	PASS	PASS	PASS	453994426	74	2138140	212.33	89.66	59	83.64	Enterococcus	0.01	6	14	156	7	11	10	1	6	8	1	45	12	63	= 2	S	= 1	I	S	= 1	I	S	> 2	R	= 0.5	I	= 2	R	S	<= 4	S	_	>= 1	R	ermBL_HG799494; ermB_10_U86375	>= 4
ERR884316	PASS	PASS	PASS	PASS	PASS	455708746	77	2063209	220.87	90.08	84	87.84	Bacillus	0.00	31	01	306	12	8	13	5	16	4	20	23	6	5	<= 0.03	S	<= 0.5	S	S	<= 0.06	S	S	<= 0.5	S	<= 0.06	S	<= 0.03	S	S	<= 4	S	_	<= 0.25	S	_	<= 0.5
ERR884317	PASS	PASS	PASS	PASS	PASS	446776864	34	1973425	226.39	91.29	70	86.65	Bacillus	0.00	3	11A	1050	2	5	29	18	17	3	18	12	NEW	2	<= 0.03	S	<= 0.5	S	S	<= 0.06	S	S	<= 0.5	S	<= 0.06	S	<= 0.03	S	S	<= 4	S	_	<= 0.25	S	_	<= 0.5
ERR884318	PASS	PASS	PASS	PASS	PASS	458654066	48	2114564	216.90	98.01	2	86.32	Bacillus	0.00	16	23F	81	4	4	2	4	4	1	1	15	12	18	= 2	S	= 1	I	S	= 1	I	S	> 2	R	= 0.5	I	= 2	R	S	>= 8	R	catpC194_1_NC_002013	>= 1	R	ermBL_HG799494; ermB_16_X82819	>= 4
ERR884319	PASS	PASS	PASS	PASS	PASS	454987286	43	2083134	218.41	89.28	62	86.73	Anaerococcus	0.02	24	06B(06B-I)	176	7	13	8	6	10	6	14	0	0	0	<= 0.03	S	<= 0.5	S	S	<= 0.06	S	S	<= 0.5	S	<= 0.06	S	<= 0.03	S	S	<= 4	S	_	>= 1	R	ermBL_HG799494; ermB_16_X82819	<= 0.5
ERR884321	PASS	PASS	PASS	PASS	PASS	471098124	67	2049954	229.80	89.15	67	86.50	Bacillus	0.00	68	18C	102	5	13	11	4	15	12	19	49	4	NEW	<= 0.03	S	<= 0.5	S	S	<= 0.06	S	S	<= 0.5	S	<= 0.06	S	<= 0.03	S	S	<= 4	S	_	<= 0.25	S	_	<= 0.5
ERR884322	PASS	PASS	PASS	PASS	PASS	479971272	60	2183053	219.86	94.14	73	82.71	Bacillus	0.00	76	06A(06A-I)	4724	1	13	9	1	6	19	14	1	4	2	<= 0.03	S	<= 0.5	S	S	<= 0.06	S	S	<= 0.5	S	<= 0.06	S	<= 0.03	S	S	<= 4	S	_	<= 0.25	S	_	>= 4
ERR884323	PASS	PASS	PASS	PASS	PASS	408762800	78	2054481	198.96	90.76	98	85.57	Bacillus	0.00	19	22F	433	1	1	4	1	18	58	17	1	2	2	<= 0.03	S	<= 0.5	S	S	<= 0.06	S	S	<= 0.5	S	<= 0.06	S	<= 0.03	S	S	<= 4	S	_	<= 0.25	S	_	<= 0.5
ERR884324	PASS	PASS	PASS	PASS	PASS	379417320	55	1973983	192.20	89.15	46	84.81	Bacillus	0.00	32	12F	218	10	20	14	1	6	1	29	0	0	0	<= 0.03	S	<= 0.5	S	S	<= 0.06	S	S	<= 0.5	S	<= 0.06	S	<= 0.03	S	S	<= 4	S	_	<= 0.25	S	_	<= 0.5
ERR884325	PASS	PASS	PASS	PASS	PASS	418385306	57	2040831	205.00	87.10	51	86.98	Staphylococcus	0.01	1	19F	320	4	16	19	15	6	20	1	13	11	16	= 8	R	= 2	R	I	= 2	R	I	> 2	R	= 1	R	= 4	R	I	<= 4	S	_	>= 1	R	ermBL_HG799494; ermB_16_X82819	>= 4
ERR884326	PASS	PASS	PASS	PASS	PASS	414268752	81	2154129	192.31	89.84	73	80.93	Staphylococcus	0.02	6	14	156	7	11	10	1	6	8	1	15	12	18	= 2	S	= 1	I	S	= 1	I	S	> 2	R	= 0.5	I	= 2	R	S	<= 4	S	_	>= 1	R	ermBL_HG799494; ermB_10_U86375	>= 4
ERR884327	PASS	PASS	PASS	PASS	PASS	434238094	83	2099065	206.87	89.98	58	82.24	Enterococcus	0.01	6	14	143	7	5	10	18	6	8	1	31	12	18	= 2	S	= 2	R	I	= 1	I	S	> 2	R	= 0.5	I	= 4	R	I	<= 4	S	_	>= 1	R	ermBL_HG799494; ermB_10_U86375	1-2
ERR884328	PASS	PASS	PASS	PASS	PASS	441704776	48	2122246	208.13	90.34	65	84.15	Anaerococcus	0.01	24	06B(06B-I)	176	7	13	8	6	10	6	14	0	0	0	<= 0.03	S	<= 0.5	S	S	<= 0.06	S	S	<= 0.5	S	<= 0.06	S	<= 0.03	S	S	<= 4	S	_	>= 1	R	ermBL_HG799494; ermB_16_X82819	<= 0.5
ERR884329	PASS	PASS	PASS	PASS	PASS	449288556	46	2029594	221.36	88.45	50	84.87	Negativicoccus	0.01	49	17F	392	7	5	1	1	6	31	14	11	0	0	<= 0.03	S	<= 0.5	S	S	<= 0.06	S	S	<= 0.5	S	<= 0.06	S	<= 0.03	S	S	<= 4	S	_	<= 0.25	S	_	<= 0.5
ERR884330	PASS	PASS	PASS	PASS	PASS	455299922	96	2075199	219.40	88.14	119	85.84	Bacillus	0.01	12	03	180	7	15	2	10	6	1	22	2	0	2	<= 0.03	S	<= 0.5	S	S	<= 0.06	S	S	<= 0.5	S	<= 0.06	S	<= 0.03	S	S	<= 4	S	_	<= 0.25	S	_	<= 0.5
ERR884331	PASS	PASS	PASS	PASS	PASS	412956140	74	2037715	202.65	90.42	67	86.37	Lactobacillus	0.02	27	04	247	16	13	4	5	6	10	14	0	0	3	<= 0.03	S	<= 0.5	S	S	<= 0.06	S	S	<= 0.5	S	<= 0.06	S	<= 0.03	S	S	<= 4	S	_	<= 0.25	S	_	<= 0.5
ERR884332	PASS	PASS	PASS	PASS	PASS	367689708	79	2069361	177.68	89.80	63	87.75	Bacillus	0.00	27	04	205	10	5	4	5	13	10	18	0	0	3	<= 0.03	S	<= 0.5	S	S	<= 0.06	S	S	<= 0.5	S	<= 0.06	S	<= 0.03	S	S	<= 4	S	_	<= 0.25	S	_	<= 0.5
ERR884333	PASS	PASS	PASS	PASS	PASS	432136168	57	2070537	208.70	94.37	86	87.30	Bacillus	0.00	18	14	9	1	5	4	5	5	1	8	2	0	64	<= 0.03	S	<= 0.5	S	S	<= 0.06	S	S	<= 0.5	S	<= 0.06	S	<= 0.03	S	S	<= 4	S	_	<= 0.25	S	_	<= 0.5
ERR884334	PASS	PASS	PASS	PASS	PASS	409222176	50	2202072	185.83	93.51	70	83.79	Bacillus	0.00	115	6E(6B)	135	7	5	4	12	6	20	46	8	67	103	= 0.25	S	<= 0.5	S	S	= 0.25	S	S	<= 0.5	S	<= 0.06	S	= 0.25	R	S	>= 8	R	catpC194_1_NC_002013	>= 1	R	ermB_10_U86375	>= 4
ERR884335	PASS	PASS	PASS	PASS	PASS	432746742	55	2112051	204.89	90.50	73	85.49	Bacillus	0.00	18	19F(19F-III)	423	1	5	4	12	5	3	8	2	0	2	<= 0.03	S	<= 0.5	S	S	<= 0.06	S	S	<= 0.5	S	<= 0.06	S	<= 0.03	S	S	>= 8	R	catpC194_1_NC_002013	<= 0.25	S	_	1-2
ERR884336	PASS	PASS	PASS	PASS	PASS	420398720	74	2104582	199.75	88.85	62	82.39	Staphylococcus	0.00	6	14	1227	7	11	10	29	6	8	1	31	12	18	= 2	S	= 2	R	I	= 1	I	S	> 2	R	= 0.5	I	= 4	R	I	<= 4	S	_	>= 1	R	ermBL_HG799494; ermB_16_X82819	<= 0.5
ERR884337	PASS	PASS	PASS	PASS	PASS	445002358	49	2043763	217.73	92.30	58	87.52	Bacillus	0.00	18	14	9	1	5	4	5	5	1	8	2	0	64	<= 0.03	S	<= 0.5	S	S	<= 0.06	S	S	<= 0.5	S	<= 0.06	S	<= 0.03	S	S	<= 4	S	_	<= 0.25	S	_	<= 0.5
ERR884338	PASS	PASS	PASS	PASS	PASS	435998494	61	1966906	221.66	87.39	68	84.60	Bacillus	0.00	15	07F	1589	8	9	2	1	6	1	167	2	0	2	<= 0.03	S	<= 0.5	S	S	<= 0.06	S	S	<= 0.5	S	<= 0.06	S	<= 0.03	S	S	<= 4	S	_	<= 0.25	S	_	<= 0.5
ERR884339	PASS	PASS	PASS	PASS	PASS	427605932	46	1962843	217.85	86.61	65	86.90	Bacillus	0.00	12	03	4735	1	15	8	10	6	1	22	2	0	23	<= 0.03	S	<= 0.5	S	S	<= 0.06	S	S	<= 0.5	S	<= 0.06	S	<= 0.03	S	S	<= 4	S	_	<= 0.25	S	_	<= 0.5
ERR884340	PASS	PASS	PASS	PASS	PASS	385621162	62	1969978	195.74	86.40	60	84.66	Cupriavidus	0.01	15	07F	1589	8	9	2	1	6	1	167	2	0	2	<= 0.03	S	<= 0.5	S	S	<= 0.06	S	S	<= 0.5	S	<= 0.06	S	<= 0.03	S	S	<= 4	S	_	<= 0.25	S	_	<= 0.5
ERR884343	PASS	PASS	PASS	PASS	PASS	412202750	55	2177680	189.28	91.60	65	82.43	Bacillus	0.00	23	6E(6B)	90	5	6	1	2	6	3	4	34	89	56	= 1	S	= 1	I	S	= 0.5	S	S	> 2	R	= 0.5	I	= 2	R	S	>= 8	R	catpC194_1_NC_002013	>= 1	R	ermBL_HG799494; ermB_16_X82819	>= 4
ERR884344	PASS	PASS	PASS	PASS	PASS	386652594	56	2109865	183.25	90.23	91	85.75	Bacillus	0.00	18	19F(19F-III)	423	1	5	4	12	5	3	8	2	0	2	<= 0.03	S	<= 0.5	S	S	<= 0.06	S	S	<= 0.5	S	<= 0.06	S	<= 0.03	S	S	>= 8	R	catpC194_1_NC_002013	<= 0.25	S	_	1-2
ERR884345	PASS	PASS	PASS	PASS	PASS	433966222	72	2205568	196.75	91.11	66	78.37	Lactococcus	0.01	47	6E(6B)	315	20	28	1	1	15	14	14	2	53	77	= 0.12	S	<= 0.5	S	S	<= 0.06	S	S	<= 0.5	S	<= 0.06	S	= 0.12	R	S	<= 4	S	_	>= 1	R	ermBL_HG799494; ermB_16_X82819	1-2
ERR884346	PASS	PASS	PASS	PASS	PASS	448431546	47	2105934	212.93	93.30	71	77.87	Bacillus	0.00	323	06C	1014	2	10	1	43	6	31	6	2	0	0	<= 0.03	S	<= 0.5	S	S	<= 0.06	S	S	<= 0.5	S	<= 0.06	S	<= 0.03	S	S	<= 4	S	_	<= 0.25	S	_	<= 0.5
ERR884347	PASS	PASS	PASS	PASS	PASS	423452608	60	2067214	204.84	88.70	60	86.30	Bacillus	0.00	6	09V	156	7	11	10	1	6	8	1	15	12	18	= 2	S	= 1	I	S	= 1	I	S	> 2	R	= 0.5	I	= 2	R	S	<= 4	S	_	<= 0.25	S	_	>= 4
ERR884348	PASS	PASS	PASS	PASS	PASS	399396118	64	2040949	195.69	87.34	52	86.76	Bacillus	0.00	1	19F	320	4	16	19	15	6	20	1	13	11	16	= 8	R	= 2	R	I	= 2	R	I	> 2	R	= 1	R	= 4	R	I	<= 4	S	_	>= 1	R	ermBL_HG799494; ermB_16_X82819	>= 4
ERR884349	PASS	PASS	PASS	PASS	PASS	436105512	99	2130899	204.65	98.51	97	79.98	Enterococcus	0.01	6	14	1836	7	5	4	18	6	8	1	31	12	NEW	= 2	S	= 2	R	I	= 4	R	R	> 2	R	= 0.5	I	= 4	R	I	<= 4	S	_	>= 1	R	ermBL_HG799494; ermB_16_X82819	>= 4
ERR884350	PASS	PASS	PASS	PASS	PASS	421827574	57	2145243	196.63	99.24	6	80.11	Bacillus	0.00	16	23F	81	4	4	2	4	4	1	1	15	12	509	= 1	S	= 2	R	I	= 4	R	R	= 2	R	= 0.25	S	= 2	R	S	>= 8	R	catpC194_1_NC_002013	>= 1	R	ermBL_HG799494; ermB_16_X82819	>= 4
ERR884351	PASS	PASS	PASS	PASS	PASS	402204760	41	1967163	204.45	86.82	65	85.99	Bacillus	0.01	12	03	505	46	8	2	10	6	1	22	2	0	2	<= 0.03	S	<= 0.5	S	S	<= 0.06	S	S	<= 0.5	S	<= 0.06	S	<= 0.03	S	S	<= 4	S	_	<= 0.25	S	_	<= 0.5
ERR884352	PASS	PASS	PASS	PASS	PASS	406469840	45	1998013	203.43	87.01	62	85.28	Bacillus	0.01	12	03	180	7	15	2	10	6	1	22	2	0	2	<= 0.03	S	<= 0.5	S	S	<= 0.06	S	S	<= 0.5	S	<= 0.06	S	<= 0.03	S	S	<= 4	S	_	<= 0.25	S	_	<= 0.5
ERR884353	PASS	PASS	PASS	PASS	PASS	452734248	88	2140055	211.55	89.75	73	75.98	Enterococcus	0.03	6	14	156	7	11	10	1	6	8	1	45	12	63	= 2	S	= 1	I	S	= 1	I	S	> 2	R	= 0.5	I	= 2	R	S	<= 4	S	_	>= 1	R	ermBL_HG799494; ermB_10_U86375	>= 4
ERR884354	PASS	PASS	PASS	PASS	PASS	449639338	60	2029518	221.54	87.61	62	86.03	Bacillus	0.01	1	19F	257	22	16	19	15	6	20	14	2	0	493	= 0.06	S	<= 0.5	S	S	= 0.25	S	S	<= 0.5	S	<= 0.06	S	= 0.12	R	S	<= 4	S	_	>= 1	R	ermBL_HG799494; ermB_10_U86375	1-2
ERR884355	PASS	PASS	PASS	PASS	PASS	453110974	89	2227475	203.41	91.70	81	81.50	Bacillus	0.00	23	6E(6B)	90	5	6	1	2	6	3	4	34	89	NEW	= 1	S	= 1	I	S	= 0.5	S	S	> 2	R	= 0.5	I	= 2	R	S	>= 8	R	catpC194_1_NC_002013	>= 1	R	ermBL_HG799494; ermB_16_X82819	>= 4
ERR884356	PASS	PASS	PASS	PASS	PASS	409651372	40	1999904	204.83	86.95	77	86.61	Bacillus	0.01	12	03	180	7	15	2	10	6	1	22	2	3	2	<= 0.03	S	<= 0.5	S	S	<= 0.06	S	S	<= 0.5	S	<= 0.06	S	<= 0.03	S	S	<= 4	S	_	<= 0.25	S	_	<= 0.5
ERR884357	PASS	PASS	PASS	PASS	PASS	435422894	55	2109589	206.40	90.34	68	85.00	Bacillus	0.01	18	14	15	1	5	4	5	5	3	8	15	31	18	= 2	S	= 1	I	S	= 1	I	S	> 2	R	= 0.5	I	= 2	R	S	<= 4	S	_	>= 1	R	ermBL_HG799494; ermB_16_X82819	>= 4
ERR884358	PASS	PASS	PASS	PASS	PASS	398174404	42	2032899	195.86	87.64	48	86.02	Bacillus	0.00	7	23F	12762	1	8	9	9	538	4	6	2	0	6	<= 0.03	S	<= 0.5	S	S	<= 0.06	S	S	<= 0.5	S	<= 0.06	S	<= 0.03	S	S	<= 4	S	_	<= 0.25	S	_	>= 4
ERR884359	PASS	PASS	PASS	PASS	PASS	394375356	62	2008251	196.37	87.73	61	85.42	Bacillus	0.01	1	19A	4768	4	16	19	15	6	1	1	13	11	26	= 8	R	= 4	R	R	= 4	R	R	> 2	R	= 1	R	= 4	R	I	<= 4	S	_	>= 1	R	ermBL_HG799494; ermB_16_X82819	>= 4
ERR884360	PASS	PASS	PASS	PASS	PASS	388444452	56	2127631	182.57	91.24	71	81.59	Polynucleobacter	0.01	14	23F	242	15	29	4	21	30	1	14	13	31	73	= 1	S	= 1	I	S	= 1	I	S	> 2	R	= 0.25	S	= 2	R	S	<= 4	S	_	>= 1	R	ermB_10_U86375	<= 0.5
ERR884361	PASS	PASS	PASS	PASS	PASS	400823250	61	2003466	200.06	86.67	75	81.90	Bacillus	0.01	15	19F(19F-III)	191	8	9	2	1	6	1	17	2	0	2	<= 0.03	S	<= 0.5	S	S	<= 0.06	S	S	<= 0.5	S	<= 0.06	S	<= 0.03	S	S	<= 4	S	_	<= 0.25	S	_	<= 0.5
ERR884362	PASS	PASS	PASS	PASS	PASS	425929096	45	1962610	217.02	86.89	62	86.99	Bacillus	0.01	12	03	505	46	8	2	10	6	1	22	2	0	2	<= 0.03	S	<= 0.5	S	S	<= 0.06	S	S	<= 0.5	S	<= 0.06	S	<= 0.03	S	S	<= 4	S	_	<= 0.25	S	_	<= 0.5
ERR884363	PASS	PASS	PASS	PASS	PASS	451220030	53	2091354	215.75	88.78	50	85.02	Staphylococcus	0.00	6	14	143	7	5	10	18	6	8	1	31	12	18	= 2	S	= 2	R	I	= 1	I	S	> 2	R	= 0.5	I	= 4	R	I	<= 4	S	_	>= 1	R	ermBL_HG799494; ermB_16_X82819	>= 4
ERR884364	PASS	PASS	PASS	PASS	PASS	424410214	82	2112988	200.85	88.89	53	74.82	Bacillus	0.00	6	14	156	7	11	10	1	6	8	1	45	12	63	= 2	S	= 1	I	S	= 1	I	S	> 2	R	= 0.5	I	= 2	R	S	<= 4	S	_	>= 1	R	ermBL_HG799494; ermB_20_AF109075	>= 4
ERR884365	PASS	PASS	PASS	PASS	PASS	481157838	62	2019699	238.23	87.93	55	84.71	Bacillus	0.00	1	19F	320	4	16	19	15	6	20	1	13	11	16	= 8	R	= 2	R	I	= 2	R	I	> 2	R	= 1	R	= 4	R	I	<= 4	S	_	>= 1	R	ermBL_HG799494; ermB_16_X82819	>= 4
ERR884366	PASS	PASS	PASS	PASS	PASS	435507128	54	2018751	215.73	87.07	56	85.37	Bacillus	0.00	334	12F	1820	12	32	111	15	13	48	199	37	4	23	<= 0.03	S	<= 0.5	S	S	<= 0.06	S	S	<= 0.5	S	<= 0.06	S	<= 0.03	S	S	<= 4	S	_	<= 0.25	S	_	1-2
ERR884367	PASS	PASS	PASS	PASS	PASS	398234040	48	2034595	195.73	88.97	53	84.34	Bacillus	0.00	35	10A	1551	5	7	4	2	10	1	6	0	0	53	<= 0.03	S	<= 0.5	S	S	<= 0.06	S	S	<= 0.5	S	<= 0.06	S	<= 0.03	S	S	<= 4	S	_	<= 0.25	S	_	<= 0.5
ERR884368	PASS	PASS	PASS	PASS	PASS	395645462	89	2088509	189.43	88.71	55	83.04	Bacillus	0.01	38	38	393	10	43	41	18	13	49	6	2	4	0	<= 0.03	S	<= 0.5	S	S	<= 0.06	S	S	<= 0.5	S	<= 0.06	S	<= 0.03	S	S	<= 4	S	_	<= 0.25	S	_	<= 0.5
ERR884369	PASS	PASS	PASS	PASS	PASS	405139086	83	2089081	193.93	90.82	70	80.30	Bacillus	0.00	6	09V	162	7	11	10	1	6	8	14	1	0	0	<= 0.03	S	<= 0.5	S	S	<= 0.06	S	S	<= 0.5	S	<= 0.06	S	<= 0.03	S	S	<= 4	S	_	<= 0.25	S	_	<= 0.5
ERR884370	PASS	PASS	PASS	PASS	PASS	402337836	62	2007537	200.41	87.30	55	84.99	Bacillus	0.00	1	19A	4768	4	16	19	15	6	1	1	13	11	16	= 8	R	= 2	R	I	= 2	R	I	> 2	R	= 1	R	= 4	R	I	<= 4	S	_	>= 1	R	ermBL_HG799494; ermB_16_X82819	>= 4
ERR884371	PASS	PASS	PASS	PASS	PASS	455608052	69	2063398	220.80	88.73	67	78.45	Bacillus	0.01	1	19F	236	15	16	19	15	6	20	26	13	16	NEW	= 2	S	= 4	R	R	= 8	R	R	> 2	R	= 0.5	I	= 4	R	I	<= 4	S	_	<= 0.25	S	_	>= 4
ERR884372	PASS	PASS	PASS	PASS	PASS	361675524	68	2105565	171.77	92.78	74	82.61	Bacillus	0.00	18	14	15	1	5	4	5	5	3	8	15	31	18	= 2	S	= 1	I	S	= 1	I	S	> 2	R	= 0.5	I	= 2	R	S	<= 4	S	_	>= 1	R	ermBL_HG799494; ermB_1_JN899585	>= 4
ERR884373	PASS	PASS	PASS	PASS	PASS	390358566	47	1999029	195.27	86.89	57	84.22	Bacteroides	0.01	57	31	1766	1	5	29	1	46	14	18	12	0	0	<= 0.03	S	<= 0.5	S	S	<= 0.06	S	S	<= 0.5	S	<= 0.06	S	<= 0.03	S	S	<= 4	S	_	<= 0.25	S	_	<= 0.5
ERR884374	PASS	PASS	PASS	PASS	PASS	420425374	45	1960804	214.41	86.71	63	86.76	Bacillus	0.00	12	03	505	46	8	2	10	6	1	22	2	0	2	<= 0.03	S	<= 0.5	S	S	<= 0.06	S	S	<= 0.5	S	<= 0.06	S	<= 0.03	S	S	<= 4	S	_	<= 0.25	S	_	<= 0.5
ERR884375	PASS	PASS	PASS	PASS	PASS	392217698	55	2138838	183.37	91.32	59	80.40	Bacillus	0.01	23	6E(6B)	273	5	6	1	2	6	1	14	2	0	0	<= 0.03	S	<= 0.5	S	S	<= 0.06	S	S	<= 0.5	S	<= 0.06	S	<= 0.03	S	S	>= 8	R	catpC194_1_NC_002013	>= 1	R	ermBL_HG799494; ermB_10_U86375	1-2
ERR884376	PASS	PASS	PASS	PASS	PASS	411940424	30	2045412	201.39	88.16	51	83.08	Bacillus	0.01	7	23F	36	1	8	4	1	1	4	6	0	0	2	<= 0.03	S	<= 0.5	S	S	<= 0.06	S	S	<= 0.5	S	<= 0.06	S	<= 0.03	S	S	<= 4	S	_	<= 0.25	S	_	<= 0.5
ERR884377	PASS	PASS	PASS	PASS	PASS	381009574	51	2116077	180.05	93.52	73	85.36	Enterococcus	0.07	18	19F(19F-III)	423	1	5	4	12	5	3	8	2	0	510	<= 0.03	S	<= 0.5	S	S	<= 0.06	S	S	<= 0.5	S	<= 0.06	S	<= 0.03	S	S	>= 8	R	catpC194_1_NC_002013	>= 1	R	ermBL_HG799494; ermB_16_X82819	1-2
ERR884378	PASS	PASS	PASS	PASS	PASS	399104034	58	2129489	187.41	98.26	9	85.34	Bacillus	0.00	16	23F	81	4	4	2	4	4	1	1	15	12	334	= 2	S	= 1	I	S	= 1	I	S	> 2	R	= 0.5	I	= 2	R	S	>= 8	R	catpC194_1_NC_002013	>= 1	R	ermBL_HG799494; ermB_16_X82819	>= 4
ERR884379	PASS	PASS	PASS	PASS	PASS	396365378	68	2009277	197.26	88.40	62	84.44	Staphylococcus	0.02	1	19A	320	4	16	19	15	6	20	1	13	11	16	= 8	R	= 2	R	I	= 2	R	I	> 2	R	= 1	R	= 4	R	I	<= 4	S	_	>= 1	R	ermBL_HG799494; ermB_16_X82819	>= 4
ERR884380	PASS	PASS	PASS	PASS	PASS	365860096	63	2056958	177.86	90.48	64	85.38	Bacillus	0.01	6	09V	156	7	11	10	1	6	8	1	15	12	18	= 2	S	= 1	I	S	= 1	I	S	> 2	R	= 0.5	I	= 2	R	S	<= 4	S	_	<= 0.25	S	_	>= 4
ERR884381	PASS	PASS	PASS	PASS	PASS	408286276	34	1976268	206.59	89.17	71	87.14	Bacillus	0.00	83	03	1377	13	84	15	14	10	16	19	62	0	2	<= 0.03	S	<= 0.5	S	S	<= 0.06	S	S	<= 0.5	S	<= 0.06	S	<= 0.03	S	S	<= 4	S	_	<= 0.25	S	_	<= 0.5
ERR884382	PASS	PASS	PASS	PASS	PASS	393177492	59	2019978	194.64	93.18	72	85.39	Bacillus	0.01	1	19F	236	15	16	19	15	6	20	26	13	16	47	= 2	S	= 1	I	S	= 1	I	S	> 2	R	= 0.5	I	= 2	R	S	<= 4	S	_	<= 0.25	S	_	>= 4
ERR884383	PASS	PASS	PASS	PASS	PASS	381686878	46	2043365	186.79	88.70	64	84.28	Bacillus	0.00	35	10A	97	5	7	4	2	10	1	27	0	0	2	<= 0.03	S	<= 0.5	S	S	<= 0.06	S	S	<= 0.5	S	<= 0.06	S	<= 0.03	S	S	<= 4	S	_	<= 0.25	S	_	<= 0.5
ERR884385	PASS	PASS	PASS	PASS	PASS	343758478	67	2015358	170.56	88.83	52	84.59	Weissella	0.03	162	04	10916	8	25	4	1	6	116	6	23	0	2	<= 0.03	S	<= 0.5	S	S	<= 0.06	S	S	<= 0.5	S	<= 0.06	S	<= 0.03	S	S	<= 4	S	_	<= 0.25	S	_	<= 0.5
ERR884386	PASS	PASS	PASS	PASS	PASS	326376458	45	1963610	166.21	86.59	62	86.13	Staphylococcus	0.00	12	03	2049	46	8	2	1	6	1	22	2	0	2	<= 0.03	S	<= 0.5	S	S	<= 0.06	S	S	<= 0.5	S	<= 0.06	S	<= 0.03	S	S	<= 4	S	_	<= 0.25	S	_	<= 0.5
ERR884387	PASS	PASS	PASS	PASS	PASS	418032748	81	2110792	198.04	88.28	58	78.67	Bacillus	0.01	6	14	143	7	5	10	18	6	8	1	31	12	18	= 2	S	= 2	R	I	= 1	I	S	> 2	R	= 0.5	I	= 4	R	I	<= 4	S	_	<= 0.25	S	_	<= 0.5
ERR884388	PASS	PASS	PASS	PASS	PASS	392508254	44	2078509	188.84	92.52	58	85.12	Staphylococcus	0.00	229	15C	1025	10	13	2	8	17	16	8	0	287	2	<= 0.03	S	<= 0.5	S	S	<= 0.06	S	S	<= 0.5	S	<= 0.06	S	<= 0.03	S	S	<= 4	S	_	>= 1	R	ermB_10_U86375	1-2
ERR884389	PASS	PASS	PASS	PASS	PASS	375785166	44	1965141	191.22	87.59	65	86.75	Hymenobacter	0.02	12	03	180	7	15	2	10	6	1	22	2	0	2	<= 0.03	S	<= 0.5	S	S	<= 0.06	S	S	<= 0.5	S	<= 0.06	S	<= 0.03	S	S	<= 4	S	_	<= 0.25	S	_	<= 0.5
ERR884390	PASS	PASS	PASS	PASS	PASS	427052626	62	2193696	194.67	94.35	77	83.32	Bacillus	0.00	115	6E(6B)	135	7	5	4	12	6	20	46	8	67	103	= 0.25	S	<= 0.5	S	S	= 0.25	S	S	<= 0.5	S	<= 0.06	S	= 0.25	R	S	>= 8	R	catpC194_1_NC_002013	>= 1	R	ermB_10_U86375	>= 4
ERR884391	PASS	PASS	PASS	PASS	PASS	443294784	47	2014894	220.00	90.19	73	85.57	Bacillus	0.00	19	22F	433	1	1	4	1	18	58	17	1	2	2	<= 0.03	S	<= 0.5	S	S	<= 0.06	S	S	<= 0.5	S	<= 0.06	S	<= 0.03	S	S	<= 4	S	_	<= 0.25	S	_	<= 0.5
ERR884392	PASS	PASS	PASS	PASS	PASS	420476910	48	2079346	202.21	92.32	52	83.57	Bacillus	0.00	10	19A(19A-II)	10917	2	19	2	10	6	22	14	17	15	18	= 0.5	S	= 1	I	S	= 1	I	S	> 2	R	= 0.25	S	= 2	R	S	<= 4	S	_	>= 1	R	ermBL_HG799494; ermB_20_AF109075	>= 4
ERR884393	PASS	PASS	PASS	PASS	PASS	447444734	44	2123446	210.71	89.92	63	83.32	Anaerococcus	0.02	24	06B(06B-I)	176	7	13	8	6	10	6	14	0	0	0	<= 0.03	S	<= 0.5	S	S	<= 0.06	S	S	<= 0.5	S	<= 0.06	S	<= 0.03	S	S	<= 4	S	_	>= 1	R	ermBL_HG799494; ermB_16_X82819	<= 0.5
ERR884394	PASS	PASS	PASS	PASS	PASS	553484340	67	2026966	273.06	87.63	56	85.28	Staphylococcus	0.01	1	19A	320	4	16	19	15	6	20	1	13	11	16	= 8	R	= 2	R	I	= 2	R	I	> 2	R	= 1	R	= 4	R	I	<= 4	S	_	>= 1	R	ermBL_HG799494; ermB_16_X82819	>= 4
ERR884395	PASS	PASS	PASS	PASS	PASS	503635550	53	2114030	238.23	90.60	77	83.99	Bacillus	0.00	18	14	15	1	5	4	5	5	3	8	15	31	511	= 2	S	= 1	I	S	= 1	I	S	> 2	R	= 0.5	I	= 2	R	S	<= 4	S	_	>= 1	R	ermBL_HG799494; ermB_16_X82819	>= 4
ERR884396	PASS	PASS	PASS	PASS	PASS	553677548	58	1994622	277.58	87.87	62	86.88	Bacillus	0.01	39	14	129	7	5	1	8	14	11	5	23	26	2	<= 0.03	S	<= 0.5	S	S	<= 0.06	S	S	<= 0.5	S	<= 0.06	S	<= 0.03	S	S	<= 4	S	_	<= 0.25	S	_	1-2
ERR884397	PASS	PASS	PASS	PASS	PASS	565457330	32	2035187	277.84	88.06	72	85.06	Methanosarcina	0.01	3	11A	10920	5	12	29	12	17	39	18	12	0	2	<= 0.03	S	<= 0.5	S	S	<= 0.06	S	S	<= 0.5	S	<= 0.06	S	<= 0.03	S	S	<= 4	S	_	<= 0.25	S	_	1-2
ERR884398	PASS	PASS	PASS	PASS	PASS	562405342	61	2070284	271.65	92.32	36	83.71	Bacillus	0.00	16	15C	9257	7	8	2	4	6	1	1	1	0	0	<= 0.03	S	<= 0.5	S	S	<= 0.06	S	S	<= 0.5	S	<= 0.06	S	<= 0.03	S	S	<= 4	S	_	<= 0.25	S	_	1-2
ERR884399	PASS	PASS	PASS	PASS	PASS	577686186	64	2088721	276.57	88.16	63	84.92	Bacillus	0.00	6	14	143	7	5	10	18	6	8	1	31	12	18	= 2	S	= 2	R	I	= 1	I	S	> 2	R	= 0.5	I	= 4	R	I	<= 4	S	_	<= 0.25	S	_	<= 0.5
ERR884400	PASS	PASS	PASS	PASS	PASS	568061376	55	2136441	265.89	90.10	63	82.46	Anaerococcus	0.02	24	06B(06B-I)	176	7	13	8	6	10	6	14	0	0	0	<= 0.03	S	<= 0.5	S	S	<= 0.06	S	S	<= 0.5	S	<= 0.06	S	<= 0.03	S	S	<= 4	S	_	<= 0.25	S	_	<= 0.5
ERR884401	PASS	PASS	PASS	PASS	PASS	576164236	50	2085710	276.24	90.23	67	83.52	Bacillus	0.00	18	14	15	1	5	4	5	5	3	8	15	31	18	= 2	S	= 1	I	S	= 1	I	S	> 2	R	= 0.5	I	= 2	R	S	<= 4	S	_	>= 1	R	ermBL_HG799494; ermB_10_U86375	>= 4
ERR884402	PASS	PASS	PASS	PASS	PASS	452853244	52	2055698	220.29	91.50	46	86.54	Bacillus	0.00	4	15C	199	8	13	14	4	17	4	14	0	0	512	<= 0.03	S	<= 0.5	S	S	= 0.12	S	S	<= 0.5	S	<= 0.06	S	<= 0.03	S	S	<= 4	S	_	<= 0.25	S	_	<= 0.5
ERR884403	PASS	PASS	PASS	PASS	PASS	408936324	115	2197379	186.10	94.74	107	84.63	Bacillus	0.01	10	19A(19A-I/19A-II)	319	12	19	2	17	6	22	9	23	9	13	= 0.12	S	<= 0.5	S	S	= 0.12	S	S	<= 0.5	S	<= 0.06	S	= 0.25	R	S	<= 4	S	_	>= 1	R	ermB_16_X82819	>= 4
ERR884404	PASS	PASS	PASS	PASS	PASS	410917218	50	2075098	198.02	89.67	60	87.16	Bacillus	0.00	18	14	15	1	5	4	5	5	3	8	15	31	18	= 2	S	= 1	I	S	= 1	I	S	> 2	R	= 0.5	I	= 2	R	S	<= 4	S	_	>= 1	R	ermBL_HG799494; ermB_1_JN899585	>= 4
ERR884405	PASS	PASS	PASS	PASS	PASS	454873168	64	2104231	216.17	88.94	63	84.32	Enterococcus	0.06	6	09V	156	7	11	10	1	6	8	1	15	12	18	= 2	S	= 1	I	S	= 1	I	S	> 2	R	= 0.5	I	= 2	R	S	<= 4	S	_	>= 1	R	ermBL_HG799494; ermB_16_X82819	>= 4
ERR884406	PASS	PASS	PASS	PASS	PASS	468623552	64	2009031	233.25	87.63	52	85.72	Bacillus	0.00	1	19A	320	4	16	19	15	6	20	1	13	11	16	= 8	R	= 2	R	I	= 2	R	I	> 2	R	= 1	R	= 4	R	I	<= 4	S	_	>= 1	R	ermBL_HG799494; ermB_16_X82819	>= 4
ERR884407	PASS	PASS	PASS	PASS	PASS	463453850	40	1964895	235.86	87.86	66	86.87	Bacillus	0.01	12	03	505	46	8	2	10	6	1	22	2	0	2	<= 0.03	S	<= 0.5	S	S	<= 0.06	S	S	<= 0.5	S	<= 0.06	S	<= 0.03	S	S	<= 4	S	_	<= 0.25	S	_	<= 0.5
ERR884408	PASS	PASS	PASS	PASS	PASS	478400752	47	2085840	229.35	93.14	66	84.67	Bacillus	0.00	10	19A(19A-I/19A-II)	319	12	19	2	17	6	22	9	10	9	13	= 0.5	S	<= 0.5	S	S	= 0.25	S	S	<= 0.5	S	= 0.25	S	= 0.5	R	S	<= 4	S	_	>= 1	R	ermB_16_X82819	>= 4
ERR884409	PASS	PASS	PASS	PASS	PASS	568044004	45	2017117	281.61	90.23	47	86.15	Bacillus	0.01	229	15C	10918	10	15	2	8	17	16	8	0	287	2	<= 0.03	S	<= 0.5	S	S	<= 0.06	S	S	<= 0.5	S	<= 0.06	S	<= 0.03	S	S	<= 4	S	_	<= 0.25	S	_	1-2
ERR884410	PASS	PASS	PASS	PASS	PASS	514256994	36	1975568	260.30	87.00	71	86.41	Bacillus	0.00	83	03	1377	13	84	15	14	10	16	19	62	0	2	<= 0.03	S	<= 0.5	S	S	<= 0.06	S	S	<= 0.5	S	<= 0.06	S	<= 0.03	S	S	<= 4	S	_	<= 0.25	S	_	<= 0.5
ERR884411	PASS	PASS	PASS	PASS	PASS	469005412	81	2061657	227.48	92.43	103	87.78	Bacillus	0.01	31	01	306	12	8	13	5	16	4	20	23	6	5	<= 0.03	S	<= 0.5	S	S	<= 0.06	S	S	<= 0.5	S	<= 0.06	S	<= 0.03	S	S	<= 4	S	_	<= 0.25	S	_	<= 0.5
ERR884412	PASS	PASS	PASS	PASS	PASS	487977872	102	2210072	220.79	92.48	109	76.65	Clostridium	0.02	27	14	246	16	13	4	5	6	10	18	0	0	2	<= 0.03	S	<= 0.5	S	S	<= 0.06	S	S	<= 0.5	S	<= 0.06	S	<= 0.03	S	S	<= 4	S	_	<= 0.25	S	_	<= 0.5
ERR884413	PASS	PASS	PASS	PASS	PASS	477708016	41	2003479	238.43	86.68	72	86.66	Bacillus	0.01	12	03	180	7	15	2	10	6	1	22	2	3	2	<= 0.03	S	<= 0.5	S	S	<= 0.06	S	S	<= 0.5	S	<= 0.06	S	<= 0.03	S	S	<= 4	S	_	<= 0.25	S	_	<= 0.5
ERR884414	PASS	PASS	PASS	PASS	PASS	470247412	54	2064241	227.80	91.54	47	86.44	Bacillus	0.00	4	15C	199	8	13	14	4	17	4	14	0	0	0	<= 0.03	S	<= 0.5	S	S	<= 0.06	S	S	<= 0.5	S	<= 0.06	S	<= 0.03	S	S	<= 4	S	_	<= 0.25	S	_	<= 0.5
ERR884415	PASS	PASS	PASS	PASS	PASS	510774602	84	2068615	246.91	89.75	69	77.04	Bacillus	0.00	50	18C	1073	7	2	1	5	10	124	21	44	4	0	<= 0.03	S	<= 0.5	S	S	<= 0.06	S	S	<= 0.5	S	<= 0.06	S	<= 0.03	S	S	<= 4	S	_	<= 0.25	S	_	<= 0.5
ERR884416	PASS	PASS	PASS	PASS	PASS	528766076	61	2115570	249.94	95.21	56	83.02	Bacillus	0.00	10	19F(19F-III)	1087	43	19	9	17	6	22	14	17	15	22	= 0.12	S	<= 0.5	S	S	= 0.12	S	S	<= 0.5	S	= 0.12	S	= 0.5	R	S	<= 4	S	_	>= 1	R	ermBL_HG799494; ermB_16_X82819	>= 4
ERR884417	PASS	PASS	PASS	PASS	PASS	599389846	50	2108264	284.30	89.43	83	84.04	Bacillus	0.00	3	18C	496	42	35	29	36	9	39	18	0	0	0	<= 0.03	S	<= 0.5	S	S	<= 0.06	S	S	<= 0.5	S	<= 0.06	S	<= 0.03	S	S	<= 4	S	_	>= 1	R	ermBL_HG799494; ermB_20_AF109075	<= 0.5
ERR884418	PASS	PASS	PASS	PASS	PASS	491996160	47	2097458	234.56	89.98	71	83.46	Lactococcus	0.01	7	23A	42	1	8	9	9	6	4	6	2	0	6	<= 0.03	S	<= 0.5	S	S	<= 0.06	S	S	<= 0.5	S	<= 0.06	S	<= 0.03	S	S	>= 8	R	catpC194_1_NC_002013	>= 1	R	ermBL_HG799494; ermB_16_X82819	>= 4
ERR884419	PASS	PASS	PASS	PASS	PASS	430662370	68	2136867	201.53	90.46	60	83.96	Bacillus	0.00	24	06B(06B-I)	2459	7	7	4	6	10	6	14	0	0	0	<= 0.03	S	<= 0.5	S	S	<= 0.06	S	S	<= 0.5	S	<= 0.06	S	<= 0.03	S	S	<= 4	S	_	<= 0.25	S	_	<= 0.5
ERR884420	PASS	PASS	PASS	PASS	PASS	428543286	114	2181376	196.45	91.99	77	85.95	Staphylococcus	0.01	1	19F	320	4	16	19	15	6	20	1	13	11	16	= 8	R	= 2	R	I	= 2	R	I	> 2	R	= 1	R	= 4	R	I	<= 4	S	_	>= 1	R	ermBL_HG799494; ermB_16_X82819	>= 4
ERR884421	PASS	PASS	PASS	PASS	PASS	438592436	47	2043551	214.62	89.05	59	86.97	Staphylococcus	0.01	18	14	9	1	5	4	5	5	1	8	2	0	64	<= 0.03	S	<= 0.5	S	S	<= 0.06	S	S	<= 0.5	S	<= 0.06	S	<= 0.03	S	S	<= 4	S	_	<= 0.25	S	_	<= 0.5
ERR884422	PASS	PASS	PASS	PASS	PASS	435878500	66	2144061	203.29	94.20	80	81.75	Bacillus	0.00	36	35F	10919	10	1	4	19	10	40	27	0	0	3	<= 0.03	S	<= 0.5	S	S	<= 0.06	S	S	<= 0.5	S	<= 0.06	S	<= 0.03	S	S	<= 4	S	_	<= 0.25	S	_	<= 0.5
ERR884423	PASS	PASS	PASS	PASS	PASS	472528730	57	2153318	219.44	97.99	5	81.55	Bacillus	0.00	16	23F	81	4	4	2	4	4	1	1	15	12	18	= 2	S	= 1	I	S	= 1	I	S	> 2	R	= 0.5	I	= 2	R	S	>= 8	R	catpC194_1_NC_002013	>= 1	R	ermBL_HG799494; ermB_16_X82819	>= 4
ERR884424	PASS	PASS	PASS	PASS	PASS	475294122	66	2139800	222.12	89.44	66	82.85	Negativicoccus	0.01	76	06A(06A-I)	3403	114	13	9	1	6	19	14	1	4	513	<= 0.03	S	<= 0.5	S	S	<= 0.06	S	S	<= 0.5	S	<= 0.06	S	<= 0.03	S	S	<= 4	S	_	<= 0.25	S	_	<= 0.5
ERR884425	PASS	PASS	PASS	PASS	PASS	551403894	79	2206856	249.85	91.43	58	77.53	Lactococcus	0.01	47	6E(6B)	315	20	28	1	1	15	14	14	2	53	77	= 0.12	S	<= 0.5	S	S	<= 0.06	S	S	<= 0.5	S	<= 0.06	S	= 0.12	R	S	<= 4	S	_	>= 1	R	ermBL_HG799494; ermB_16_X82819	1-2
ERR884426	PASS	PASS	PASS	PASS	PASS	519867236	36	1970765	263.78	86.62	71	87.39	Bacillus	0.01	12	03	180	7	15	2	10	6	1	22	2	3	2	<= 0.03	S	<= 0.5	S	S	<= 0.06	S	S	<= 0.5	S	<= 0.06	S	<= 0.03	S	S	<= 4	S	_	<= 0.25	S	_	<= 0.5
ERR884427	PASS	PASS	PASS	PASS	PASS	441750506	50	2069753	213.43	89.54	48	84.97	Bacillus	0.00	50	18C	113	7	2	1	1	10	1	21	0	4	0	<= 0.03	S	<= 0.5	S	S	<= 0.06	S	S	<= 0.5	S	<= 0.06	S	<= 0.03	S	S	<= 4	S	_	<= 0.25	S	_	1-2
ERR884428	PASS	PASS	PASS	PASS	PASS	463134808	49	2016186	229.70	90.02	42	86.17	Bacillus	0.00	229	15C	1025	10	13	2	8	17	16	8	0	287	77	<= 0.03	S	<= 0.5	S	S	<= 0.06	S	S	<= 0.5	S	<= 0.06	S	= 0.06	S	S	<= 4	S	_	<= 0.25	S	_	1-2
ERR884429	PASS	PASS	PASS	PASS	PASS	450310816	52	2075731	216.94	91.96	60	83.74	Bacillus	0.01	10	19A(19A-II)	276	2	19	2	17	6	22	14	17	39	18	= 1	S	= 1	I	S	= 1	I	S	> 2	R	= 0.5	I	= 2	R	S	<= 4	S	_	>= 1	R	ermBL_HG799494; ermB_20_AF109075	1-2
ERR884430	PASS	PASS	PASS	PASS	PASS	472303246	59	2191528	215.51	93.51	76	82.59	Bacillus	0.01	115	6E(6B)	135	7	5	4	12	6	20	46	8	67	103	= 0.25	S	<= 0.5	S	S	= 0.25	S	S	<= 0.5	S	<= 0.06	S	= 0.25	R	S	>= 8	R	catpC194_1_NC_002013	>= 1	R	ermB_10_U86375	>= 4
ERR884431	PASS	PASS	PASS	PASS	PASS	503466916	50	2105509	239.11	91.69	59	83.13	Bacillus	0.01	4	15C	199	8	13	14	4	17	4	14	0	0	0	<= 0.03	S	<= 0.5	S	S	<= 0.06	S	S	<= 0.5	S	<= 0.06	S	<= 0.03	S	S	<= 4	S	_	<= 0.25	S	_	<= 0.5
ERR884432	PASS	PASS	PASS	PASS	PASS	536745518	65	2067244	259.64	89.78	70	81.84	Bacillus	0.00	3	11A	62	2	5	29	12	16	3	14	2	6	0	<= 0.03	S	<= 0.5	S	S	<= 0.06	S	S	<= 0.5	S	<= 0.06	S	<= 0.03	S	S	<= 4	S	_	<= 0.25	S	_	<= 0.5
ERR884433	PASS	PASS	PASS	PASS	PASS	563745460	52	2039212	276.45	89.38	56	84.73	Bacillus	0.00	162	04	1022	8	8	4	1	15	1	20	23	0	2	<= 0.03	S	<= 0.5	S	S	<= 0.06	S	S	<= 0.5	S	<= 0.06	S	<= 0.03	S	S	<= 4	S	_	<= 0.25	S	_	<= 0.5
ERR884434	PASS	PASS	PASS	PASS	PASS	608238604	54	2166906	280.69	91.21	67	82.42	Anaerococcus	0.02	24	06B(06B-I)	12763	7	13	8	6	10	755	14	0	0	2	<= 0.03	S	<= 0.5	S	S	<= 0.06	S	S	<= 0.5	S	<= 0.06	S	<= 0.03	S	S	<= 4	S	_	<= 0.25	S	_	<= 0.5
ERR884435	PASS	PASS	PASS	PASS	PASS	618467484	86	2132781	289.98	88.57	64	82.15	Bacillus	0.00	38	38	12764	10	43	41	18	13	765	6	2	4	0	<= 0.03	S	<= 0.5	S	S	<= 0.06	S	S	<= 0.5	S	<= 0.06	S	<= 0.03	S	S	<= 4	S	_	<= 0.25	S	_	<= 0.5
ERR884436	PASS	PASS	PASS	PASS	PASS	629591770	44	2111359	298.19	89.05	60	81.57	Bacillus	0.01	7	23F	507	1	8	6	2	6	20	6	0	0	NEW	<= 0.03	S	<= 0.5	S	S	<= 0.06	S	S	<= 0.5	S	<= 0.06	S	<= 0.03	S	S	<= 4	S	_	>= 1	R	ermBL_HG799494; ermB_16_X82819	1-2
ERR884437	PASS	PASS	PASS	PASS	PASS	537779228	63	2222055	242.01	92.14	86	81.07	Enterococcus	0.01	115	6E(6B)	135	7	5	4	12	6	20	46	8	67	103	= 0.25	S	<= 0.5	S	S	= 0.25	S	S	<= 0.5	S	<= 0.06	S	= 0.25	R	S	>= 8	R	catpC194_1_NC_002013	>= 1	R	ermBL_HG799494; ermB_10_U86375	>= 4
ERR884438	PASS	PASS	PASS	PASS	PASS	516565730	35	1977643	261.20	87.61	59	87.34	Bacillus	0.00	3	11A	62	2	5	29	12	16	3	14	2	6	10	<= 0.03	S	<= 0.5	S	S	<= 0.06	S	S	<= 0.5	S	<= 0.06	S	<= 0.03	S	S	<= 4	S	_	<= 0.25	S	_	1-2
ERR884439	PASS	PASS	PASS	PASS	PASS	489889558	72	2063549	237.40	89.80	96	87.58	Bacillus	0.01	31	01	4752	12	8	13	143	16	4	20	23	6	5	<= 0.03	S	<= 0.5	S	S	<= 0.06	S	S	<= 0.5	S	<= 0.06	S	<= 0.03	S	S	<= 4	S	_	<= 0.25	S	_	<= 0.5
ERR884440	PASS	PASS	PASS	PASS	PASS	514502700	54	2020983	254.58	89.37	108	86.57	Bacillus	0.02	12	03	180	7	15	2	10	6	1	22	2	3	2	<= 0.03	S	<= 0.5	S	S	<= 0.06	S	S	<= 0.5	S	<= 0.06	S	<= 0.03	S	S	<= 4	S	_	<= 0.25	S	_	<= 0.5
ERR884441	PASS	PASS	PASS	PASS	PASS	538198254	32	2010683	267.66	87.54	56	85.15	Bacillus	0.01	7	23F	36	1	8	4	1	1	4	6	0	0	2	<= 0.03	S	<= 0.5	S	S	<= 0.06	S	S	<= 0.5	S	<= 0.06	S	<= 0.03	S	S	<= 4	S	_	<= 0.25	S	_	<= 0.5
ERR884442	PASS	PASS	PASS	PASS	PASS	616380670	47	2074253	297.15	90.43	71	87.19	Bacillus	0.00	18	19F(19F-III)	15	1	5	4	5	5	3	8	15	31	511	= 2	S	= 1	I	S	= 1	I	S	> 2	R	= 0.5	I	= 2	R	S	<= 4	S	_	>= 1	R	ermBL_HG799494; ermB_16_X82819	>= 4
ERR884443	PASS	PASS	PASS	PASS	PASS	586012350	63	2232188	262.52	93.71	85	82.71	Bacillus	0.00	115	6E(6B)	135	7	5	4	12	6	20	46	8	67	103	= 0.25	S	<= 0.5	S	S	= 0.25	S	S	<= 0.5	S	<= 0.06	S	= 0.25	R	S	>= 8	R	catpC194_1_NC_002013	>= 1	R	ermB_10_U86375	>= 4
ERR884444	PASS	PASS	PASS	PASS	PASS	556205934	50	2038969	272.78	89.63	53	84.61	Bacillus	0.00	35	10A	1551	5	7	4	2	10	1	6	0	0	53	<= 0.03	S	<= 0.5	S	S	<= 0.06	S	S	<= 0.5	S	<= 0.06	S	<= 0.03	S	S	<= 4	S	_	<= 0.25	S	_	<= 0.5
ERR884445	PASS	PASS	PASS	PASS	PASS	580503568	68	2106573	275.56	89.11	58	66.82	Staphylococcus	0.00	6	14	143	7	5	10	18	6	8	1	31	12	77	= 0.12	S	<= 0.5	S	S	= 0.12	S	S	= 1	I	= 0.12	S	= 0.12	R	S	<= 4	S	_	>= 1	R	ermBL_HG799494; ermB_16_X82819	1-2
ERR884446	PASS	PASS	PASS	PASS	PASS	525413154	62	1969015	266.84	86.85	69	84.36	Bacillus	0.01	15	07F	191	8	9	2	1	6	1	17	2	0	2	<= 0.03	S	<= 0.5	S	S	<= 0.06	S	S	<= 0.5	S	<= 0.06	S	<= 0.03	S	S	<= 4	S	_	<= 0.25	S	_	<= 0.5
ERR884447	PASS	PASS	PASS	PASS	PASS	527682056	54	2161750	244.09	89.40	64	81.79	Gemella	0.32	76	06A(06A-I)	490	2	13	9	1	6	19	14	1	4	514	= 0.06	S	<= 0.5	S	S	= 0.12	S	S	<= 0.5	S	<= 0.06	S	= 0.06	S	S	<= 4	S	_	>= 1	R	ermBL_HG799494; ermB_16_X82819	>= 4
ERR884448	PASS	PASS	PASS	PASS	PASS	538181608	68	2026402	265.58	89.44	66	85.58	Bacillus	0.01	1	19A	320	4	16	19	15	6	20	1	13	11	16	= 8	R	= 2	R	I	= 2	R	I	> 2	R	= 1	R	= 4	R	I	<= 4	S	_	>= 1	R	ermBL_HG799494; ermB_16_X82819	>= 4
ERR884449	PASS	PASS	PASS	PASS	PASS	531117546	48	2033438	261.19	89.63	54	84.28	Bacillus	0.00	35	10A	1551	5	7	4	2	10	1	6	0	0	53	<= 0.03	S	<= 0.5	S	S	<= 0.06	S	S	<= 0.5	S	<= 0.06	S	<= 0.03	S	S	<= 4	S	_	<= 0.25	S	_	<= 0.5
ERR884450	PASS	PASS	PASS	PASS	PASS	615678116	93	2090398	294.52	88.52	59	82.92	Bacillus	0.01	38	38	393	10	43	41	18	13	49	6	2	4	0	<= 0.03	S	<= 0.5	S	S	<= 0.06	S	S	<= 0.5	S	<= 0.06	S	<= 0.03	S	S	<= 4	S	_	<= 0.25	S	_	<= 0.5
ERR884451	PASS	PASS	PASS	PASS	PASS	510195548	46	1951274	261.46	86.94	69	85.92	Bacillus	0.01	12	03	180	7	15	2	10	6	1	22	2	0	2	<= 0.03	S	<= 0.5	S	S	<= 0.06	S	S	<= 0.5	S	<= 0.06	S	<= 0.03	S	S	<= 4	S	_	<= 0.25	S	_	<= 0.5
ERR884452	PASS	PASS	PASS	PASS	PASS	559728318	71	2063338	271.27	88.20	55	85.49	Bacillus	0.01	6	09V	156	7	11	10	1	6	8	1	15	12	18	= 2	S	= 1	I	S	= 1	I	S	> 2	R	= 0.5	I	= 2	R	S	<= 4	S	_	<= 0.25	S	_	>= 4
ERR884453	PASS	PASS	PASS	PASS	PASS	610723834	44	2093879	291.67	88.93	54	85.26	Anaerococcus	0.02	24	06B(06B-I)	176	7	13	8	6	10	6	14	0	0	0	<= 0.03	S	<= 0.5	S	S	<= 0.06	S	S	<= 0.5	S	<= 0.06	S	<= 0.03	S	S	<= 4	S	_	<= 0.25	S	_	1-2
ERR884454	PASS	PASS	PASS	PASS	PASS	520300576	47	2050297	253.76	90.24	54	83.82	Bacillus	0.00	50	18C	1073	7	2	1	5	10	124	21	44	4	0	<= 0.03	S	<= 0.5	S	S	<= 0.06	S	S	<= 0.5	S	<= 0.06	S	<= 0.03	S	S	<= 4	S	_	<= 0.25	S	_	<= 0.5
ERR884455	PASS	PASS	PASS	PASS	PASS	474484122	49	2076272	228.52	90.02	67	87.32	Bacillus	0.01	18	19F(19F-III)	15	1	5	4	5	5	3	8	15	31	18	= 2	S	= 1	I	S	= 1	I	S	> 2	R	= 0.5	I	= 2	R	S	<= 4	S	_	>= 1	R	ermBL_HG799494; ermB_16_X82819	>= 4
ERR884456	PASS	PASS	PASS	PASS	PASS	482574086	50	2023629	238.46	90.02	56	86.35	Bacillus	0.01	229	19F(19F-III)	1025	10	13	2	8	17	16	8	0	287	2	<= 0.03	S	<= 0.5	S	S	<= 0.06	S	S	<= 0.5	S	<= 0.06	S	<= 0.03	S	S	<= 4	S	_	<= 0.25	S	_	1-2
ERR884457	PASS	PASS	PASS	PASS	PASS	460006148	62	2037893	225.72	87.80	47	85.08	Bacillus	0.01	1	19F	320	4	16	19	15	6	20	1	13	11	16	= 8	R	= 2	R	I	= 2	R	I	> 2	R	= 1	R	= 4	R	I	<= 4	S	_	>= 1	R	ermBL_HG799494; ermB_16_X82819	>= 4
ERR884458	PASS	PASS	PASS	PASS	PASS	549107162	64	2073559	264.81	88.02	74	84.88	Bacillus	0.00	39	14	129	7	5	1	8	14	11	5	23	26	2	<= 0.03	S	<= 0.5	S	S	<= 0.06	S	S	<= 0.5	S	<= 0.06	S	<= 0.03	S	S	<= 4	S	_	<= 0.25	S	_	1-2
ERR884459	PASS	PASS	PASS	PASS	PASS	474092894	55	2089340	226.91	90.09	71	84.48	Bacillus	0.01	36	35F	1635	10	7	4	19	10	40	27	0	0	3	<= 0.03	S	<= 0.5	S	S	<= 0.06	S	S	<= 0.5	S	<= 0.06	S	<= 0.03	S	S	<= 4	S	_	<= 0.25	S	_	<= 0.5
ERR884460	PASS	PASS	PASS	PASS	PASS	504287202	62	2011288	250.72	87.93	51	85.16	Bacillus	0.01	1	19A	320	4	16	19	15	6	20	1	13	11	16	= 8	R	= 2	R	I	= 2	R	I	> 2	R	= 1	R	= 4	R	I	<= 4	S	_	>= 1	R	ermBL_HG799494; ermB_16_X82819	>= 4
ERR884461	PASS	PASS	PASS	PASS	PASS	488716266	63	2039319	239.64	89.64	56	85.92	Bacillus	0.01	1	19F	320	4	16	19	15	6	20	1	13	11	16	= 8	R	= 2	R	I	= 2	R	I	> 2	R	= 1	R	= 4	R	I	<= 4	S	_	>= 1	R	ermBL_HG799494; ermB_16_X82819	>= 4
ERR884462	PASS	PASS	PASS	PASS	PASS	464986730	55	2037769	228.18	90.68	66	85.22	Bacillus	0.01	13	06A(06A-I)	1876	7	25	4	12	15	20	28	36	34	44	= 0.25	S	<= 0.5	S	S	= 0.25	S	S	= 1	I	<= 0.06	S	= 0.5	R	S	<= 4	S	_	<= 0.25	S	_	<= 0.5
ERR884463	PASS	PASS	PASS	PASS	PASS	479444926	67	2224892	215.49	93.54	87	82.39	Bacillus	0.01	115	6E(6B)	135	7	5	4	12	6	20	46	8	67	103	= 0.25	S	<= 0.5	S	S	= 0.25	S	S	<= 0.5	S	<= 0.06	S	= 0.25	R	S	>= 8	R	catpC194_1_NC_002013	>= 1	R	ermBL_HG799494; ermB_10_U86375	>= 4
ERR884464	PASS	PASS	PASS	PASS	PASS	467411112	34	2045359	228.52	87.42	49	83.36	Bacillus	0.01	7	23F	36	1	8	4	1	1	4	6	0	0	2	<= 0.03	S	<= 0.5	S	S	<= 0.06	S	S	<= 0.5	S	<= 0.06	S	<= 0.03	S	S	<= 4	S	_	<= 0.25	S	_	<= 0.5
ERR884465	PASS	PASS	PASS	PASS	PASS	460649632	42	2055732	224.08	87.17	52	83.28	Bacillus	0.01	7	23F	36	1	8	4	1	1	4	6	0	0	2	<= 0.03	S	<= 0.5	S	S	<= 0.06	S	S	<= 0.5	S	<= 0.06	S	<= 0.03	S	S	<= 4	S	_	<= 0.25	S	_	<= 0.5
ERR884466	PASS	PASS	PASS	PASS	PASS	582139546	56	2140416	271.97	98.82	4	81.18	Enterococcus	0.02	16	19A	83	4	4	2	4	6	1	1	13	12	18	= 2	S	= 1	I	S	= 1	I	S	> 2	R	= 0.5	I	= 2	R	S	>= 8	R	catpC194_1_NC_002013	>= 1	R	ermBL_HG799494; ermB_16_X82819	>= 4
ERR884467	PASS	PASS	PASS	PASS	PASS	441560482	69	2010694	219.60	97.19	73	85.60	Bacillus	0.01	1	19A	320	4	16	19	15	6	20	1	13	11	16	= 8	R	= 2	R	I	= 2	R	I	> 2	R	= 1	R	= 4	R	I	<= 4	S	_	>= 1	R	ermBL_HG799494; ermB_16_X82819	>= 4
ERR884468	PASS	PASS	PASS	PASS	PASS	419879164	61	2004813	209.43	87.18	58	85.73	Bacillus	0.01	1	19A	4768	4	16	19	15	6	1	1	13	11	16	= 8	R	= 2	R	I	= 2	R	I	> 2	R	= 1	R	= 4	R	I	<= 4	S	_	>= 1	R	ermBL_HG799494; ermB_16_X82819	>= 4
ERR884469	PASS	PASS	PASS	PASS	PASS	467366460	67	2175432	214.83	92.32	48	79.92	Enterococcus	0.01	11	15A	2575	8	10	2	16	15	26	1	0	0	2	<= 0.03	S	<= 0.5	S	S	<= 0.06	S	S	<= 0.5	S	<= 0.06	S	<= 0.03	S	S	<= 4	S	_	>= 1	R	ermBL_HG799494; ermB_16_X82819	<= 0.5
ERR884470	PASS	PASS	PASS	PASS	PASS	534662966	49	2098141	254.82	93.06	60	84.83	Bacillus	0.01	10	23A	10921	12	19	1	17	10	22	14	NEW	15	22	= 0.12	S	<= 0.5	S	S	= 0.12	S	S	<= 0.5	S	= 0.12	S	= 0.25	R	S	<= 4	S	_	>= 1	R	ermBL_HG799494; ermB_16_X82819	1-2
ERR884471	PASS	PASS	PASS	PASS	PASS	515603562	76	2140141	240.92	90.00	67	83.06	Cupriavidus	0.01	6	14	156	7	11	10	1	6	8	1	45	12	63	= 2	S	= 1	I	S	= 1	I	S	> 2	R	= 0.5	I	= 2	R	S	<= 4	S	_	>= 1	R	ermBL_HG799494; ermB_10_U86375	>= 4
ERR884472	PASS	PASS	PASS	PASS	PASS	440769154	61	2006899	219.62	87.79	54	85.71	Bacillus	0.01	1	19A	4768	4	16	19	15	6	1	1	13	11	16	= 8	R	= 2	R	I	= 2	R	I	> 2	R	= 1	R	= 4	R	I	<= 4	S	_	>= 1	R	ermBL_HG799494; ermB_16_X82819	>= 4
[truncated: 34 more columns]
