# Supplementary material for: GPS Pipeline: portable, scalable genomic pipeline for Streptococcus pneumoniae surveillance from Global Pneumococcal Sequencing Project
Source: Nat Commun. 2025 Sep 24;16:8345. doi: 10.1038/s41467-025-64018-5 (PMC12460886; doi:10.1038/s41467-025-64018-5)
Supplement: Supplementary file 5 — Supplementary Data 3 [file 41467_2025_64018_MOESM5_ESM.csv]

ERR	ERS
ERR425367	ERS322334
ERR433547	ERS322577
ERR433548	ERS322578
ERR449218	ERS322475
ERR326480	ERS221849
ERR433784	ERS322732
ERR326488	ERS221857
ERR505818	ERS394232
ERR433566	ERS322630
ERR326496	ERS221865
ERR460192	ERS322476
ERR433549	ERS322580
ERR433756	ERS356473
ERR433514	ERS322696
ERR449158	ERS322528
ERR449159	ERS322529
ERR433782	ERS322730
ERR326441	ERS221809
ERR460195	ERS322582
ERR449115	ERS322326
ERR449116	ERS322327
ERR449172	ERS322583
ERR326503	ERS221872
ERR449224	ERS322482
ERR449225	ERS322483
ERR449226	ERS322484
ERR326450	ERS221818
ERR433785	ERS322733
ERR433515	ERS322697
ERR425382	ERS322362
ERR433516	ERS322698
ERR425411	ERS322408
ERR326457	ERS221826
ERR326465	ERS221834
ERR326481	ERS221850
ERR326489	ERS221858
ERR433758	ERS356477
ERR425369	ERS322338
ERR449262	ERS322530
ERR449229	ERS322487
ERR505840	ERS394254
ERR326427	ERS221787
ERR460193	ERS322488
ERR449230	ERS322489
ERR449232	ERS322491
ERR449140	ERS322384
ERR449141	ERS322385
ERR449142	ERS322386
ERR433520	ERS322704
ERR433530	ERS322556
ERR425393	ERS322387
ERR433594	ERS322667
ERR433519	ERS322703
ERR449221	ERS322479
ERR433642	ERS356476
ERR316601	ERS214940
ERR316621	ERS214960
ERR316650	ERS214994
ERR316605	ERS214944
ERR316609	ERS214948
ERR316588	ERS214927
ERR316573	ERS214910
ERR433525	ERS322550
ERR449234	ERS322494
ERR449235	ERS322495
ERR425387	ERS322371
ERR434010	ERS356475
ERR425391	ERS322382
ERR425363	ERS322318
ERR433570	ERS322635
ERR433529	ERS322555
ERR326483	ERS221852
ERR449207	ERS322463
ERR449152	ERS322464
ERR425439	ERS322438
ERR433600	ERS322674
ERR449191	ERS322439
ERR449146	ERS322440
ERR433532	ERS322559
ERR425434	ERS322433
ERR425435	ERS322434
ERR326491	ERS221860
ERR433501	ERS322676
ERR460189	ERS322317
ERR326495	ERS221864
ERR438953	ERS322678
ERR425437	ERS322436
ERR326499	ERS221868
ERR326424	ERS221781
ERR326366	ERS221720
ERR433760	ERS356483
ERR425487	ERS356484
ERR433909	ERS356485
ERR326445	ERS221813
ERR326446	ERS221814
ERR505837	ERS394251
ERR449211	ERS322468
ERR326454	ERS221822
ERR449119	ERS322332
ERR449212	ERS322469
ERR433767	ERS356497
ERR326461	ERS221830
ERR326477	ERS221846
ERR326485	ERS221854
ERR326575	ERS221944
ERR326583	ERS221952
ERR326493	ERS221862
ERR449094	ERS322290
ERR449176	ERS322589
ERR425432	ERS322431
ERR425433	ERS322432
ERR433504	ERS322680
ERR433506	ERS322682
ERR433507	ERS322683
ERR449261	ERS322527
ERR326476	ERS221845
ERR600285	ERS455388
ERR433508	ERS322684
ERR425394	ERS322389
ERR425403	ERS322400
ERR425404	ERS322401
ERR425405	ERS322402
ERR311089	ERS215317
ERR425426	ERS322423
ERR505842	ERS394256
ERR501527	ERS399225
ERR326383	ERS221737
ERR326377	ERS221731
ERR433660	ERS356549
ERR662460	ERS455419
ERR505777	ERS394190
ERR506057	ERS394386
ERR506058	ERS394387
ERR505778	ERS394191
ERR505779	ERS394192
ERR505856	ERS394270
ERR505857	ERS394271
ERR425471	ERS356390
ERR505858	ERS394272
ERR505782	ERS394195
ERR505850	ERS394264
ERR600108	ERS455028
ERR505853	ERS394267
ERR433944	ERS356373
ERR433698	ERS356265
ERR505854	ERS394268
ERR505855	ERS394269
ERR433919	ERS356425
ERR505872	ERS394286
ERR505873	ERS394287
ERR433941	ERS356269
ERR433627	ERS356368
ERR433699	ERS356266
ERR425465	ERS356375
ERR433630	ERS356377
ERR433930	ERS356379
ERR460200	ERS356380
ERR425467	ERS356382
ERR425468	ERS356383
ERR460201	ERS356384
ERR433710	ERS356385
ERR505874	ERS394288
ERR505875	ERS394289
ERR433635	ERS356428
ERR433918	ERS356429
ERR505870	ERS394284
ERR425482	ERS356432
ERR425483	ERS356433
ERR433916	ERS356436
ERR433713	ERS356437
ERR433636	ERS356438
ERR433637	ERS356439
ERR433714	ERS356440
ERR505881	ERS394295
ERR433915	ERS356442
ERR434001	ERS356444
ERR505883	ERS394297
ERR433914	ERS356445
ERR505774	ERS394187
ERR425473	ERS356392
ERR433997	ERS356394
ERR505861	ERS394275
ERR505884	ERS394298
ERR433603	ERS356275
ERR505885	ERS394299
ERR505886	ERS394300
ERR434003	ERS356449
ERR505887	ERS394301
ERR505888	ERS394302
ERR505889	ERS394303
ERR434004	ERS356454
ERR505890	ERS394304
ERR568762	ERS394306
ERR433718	ERS356457
ERR505987	ERS394307
ERR433912	ERS356461
ERR505988	ERS394308
ERR505989	ERS394309
ERR433945	ERS356464
ERR505990	ERS394310
ERR434007	ERS356465
ERR505992	ERS394312
ERR433641	ERS356467
ERR434009	ERS356468
ERR505994	ERS394314
ERR433911	ERS356469
ERR662365	ERS455007
ERR433720	ERS356504
ERR433907	ERS356505
ERR425477	ERS356408
ERR505876	ERS394290
ERR505866	ERS394280
ERR505867	ERS394281
ERR662371	ERS455034
ERR433921	ERS356422
ERR433920	ERS356423
ERR425476	ERS356405
ERR326359	ERS221713
ERR505996	ERS394316
ERR586469	ERS394317
ERR568771	ERS394318
ERR433648	ERS356508
ERR505997	ERS394319
ERR505998	ERS394320
ERR425489	ERS356510
ERR434015	ERS356511
ERR433649	ERS356512
ERR505999	ERS394321
ERR506000	ERS394322
ERR433722	ERS356513
ERR425490	ERS356514
ERR433971	ERS356283
ERR433905	ERS356516
ERR506002	ERS394324
ERR433723	ERS356517
ERR434017	ERS356518
ERR449188	ERS356519
ERR506008	ERS394331
ERR433650	ERS356520
ERR505862	ERS394276
ERR433940	ERS356285
ERR434018	ERS356521
ERR460198	ERS356286
ERR433605	ERS356287
ERR433651	ERS356522
ERR433653	ERS356524
ERR433927	ERS356407
ERR433724	ERS356527
ERR425491	ERS356528
ERR425492	ERS356529
ERR433903	ERS356530
ERR433654	ERS356532
ERR433655	ERS356533
ERR506013	ERS394336
ERR425494	ERS356534
ERR433725	ERS356535
ERR425447	ERS356291
ERR433902	ERS356536
ERR586388	ERS437306
ERR662305	ERS437310
ERR600082	ERS454995
ERR662306	ERS437312
ERR586391	ERS437313
ERR434000	ERS356424
ERR425498	ERS356541
ERR433657	ERS356542
ERR425448	ERS356294
ERR433974	ERS356295
ERR433901	ERS356543
ERR600078	ERS454991
ERR600104	ERS455021
ERR600080	ERS454993
ERR600081	ERS454994
ERR600083	ERS454996
ERR600084	ERS454997
ERR586394	ERS437317
ERR600085	ERS454998
ERR600086	ERS454999
ERR600087	ERS455000
ERR600088	ERS455001
ERR600089	ERS455002
ERR586395	ERS437319
ERR600090	ERS455003
ERR600091	ERS455004
ERR460199	ERS356299
ERR600092	ERS455005
ERR586396	ERS437321
ERR662364	ERS455006
ERR501466	ERS394403
ERR662310	ERS437322
ERR600093	ERS455009
ERR600094	ERS455010
ERR433609	ERS356302
ERR600095	ERS455011
ERR600096	ERS455012
ERR433976	ERS356303
ERR506051	ERS394380
ERR586400	ERS437327
ERR425497	ERS356540
ERR433606	ERS356292
ERR326426	ERS221785
ERR326430	ERS221793
ERR505827	ERS394241
ERR600097	ERS455013
ERR586402	ERS437330
ERR433943	ERS356305
ERR600103	ERS455020
ERR586414	ERS437347
ERR586415	ERS437348
ERR600100	ERS455017
ERR433939	ERS356308
ERR600101	ERS455018
ERR662367	ERS455014
ERR586404	ERS437332
ERR600098	ERS455015
ERR600099	ERS455016
ERR586406	ERS437336
ERR586316	ERS437337
ERR586411	ERS437342
ERR586317	ERS437343
ERR662368	ERS455022
ERR586423	ERS437356
ERR586425	ERS437358
ERR662369	ERS455023
ERR662370	ERS455024
ERR600105	ERS455025
ERR600106	ERS455026
ERR600107	ERS455027
ERR505871	ERS394285
ERR586426	ERS437359
ERR600110	ERS455033
ERR505852	ERS394266
ERR586417	ERS437350
ERR600102	ERS455019
ERR586420	ERS437353
ERR586440	ERS437374
ERR586444	ERS437378
ERR501475	ERS394412
ERR505843	ERS394257
ERR586458	ERS437394
ERR586445	ERS437379
ERR586447	ERS437381
ERR506022	ERS394347
ERR433978	ERS356311
ERR586448	ERS437382
ERR600111	ERS455035
ERR662372	ERS455036
ERR506023	ERS394348
ERR506024	ERS394349
ERR506025	ERS394350
ERR505735	ERS394144
ERR506026	ERS394351
ERR506027	ERS394352
ERR425454	ERS356318
ERR505736	ERS394145
ERR506028	ERS394354
ERR505740	ERS394149
ERR505741	ERS394150
ERR568776	ERS394356
ERR505753	ERS394164
ERR433702	ERS356315
ERR505746	ERS394156
ERR505747	ERS394157
ERR568758	ERS394158
ERR505748	ERS394159
ERR505749	ERS394160
ERR425452	ERS356316
ERR506018	ERS394343
ERR433614	ERS356313
ERR586454	ERS437390
ERR586455	ERS437391
ERR505750	ERS394161
ERR505751	ERS394162
ERR586459	ERS437395
ERR505730	ERS394139
ERR505731	ERS394140
ERR506019	ERS394344
ERR505733	ERS394142
ERR425453	ERS356317
ERR506021	ERS394346
ERR505742	ERS394151
ERR505743	ERS394152
ERR506030	ERS394357
ERR433938	ERS356323
ERR506031	ERS394358
ERR505745	ERS394155
ERR586470	ERS394360
ERR505793	ERS394207
ERR505794	ERS394208
ERR505795	ERS394209
ERR505796	ERS394210
ERR505797	ERS394211
ERR433933	ERS356351
ERR501465	ERS394402
ERR505799	ERS394213
ERR505800	ERS394214
ERR501467	ERS394404
ERR505801	ERS394215
ERR501468	ERS394405
ERR425459	ERS356354
ERR425460	ERS356355
ERR600079	ERS454992
ERR506061	ERS394390
ERR433991	ERS356347
ERR506063	ERS394392
ERR505786	ERS394200
ERR506064	ERS394393
ERR506065	ERS394394
ERR505789	ERS394203
ERR505790	ERS394204
ERR506066	ERS394395
ERR505791	ERS394205
ERR506067	ERS394396
ERR501460	ERS394397
ERR505792	ERS394206
ERR505803	ERS394217
ERR505804	ERS394218
ERR505993	ERS394313
ERR505808	ERS394222
ERR433984	ERS356328
ERR568760	ERS394175
ERR505763	ERS394176
ERR505765	ERS394178
ERR433705	ERS356331
ERR505766	ERS394179
ERR505767	ERS394180
ERR505768	ERS394181
ERR505769	ERS394182
ERR506046	ERS394374
ERR506047	ERS394375
ERR505770	ERS394183
ERR505771	ERS394184
ERR506048	ERS394376
ERR506049	ERS394377
ERR433987	ERS356335
ERR568777	ERS394379
ERR505864	ERS394278
ERR506052	ERS394381
ERR433706	ERS356357
ERR505776	ERS394189
ERR425461	ERS356361
ERR433697	ERS356263
ERR425463	ERS356364
ERR433707	ERS356365
ERR433708	ERS356366
ERR505846	ERS394260
ERR505847	ERS394261
ERR662366	ERS455008
ERR506034	ERS394362
ERR506035	ERS394363
ERR505755	ERS394166
ERR505756	ERS394167
ERR506036	ERS394364
ERR506038	ERS394366
ERR568759	ERS394168
ERR506039	ERS394367
ERR505758	ERS394170
ERR505760	ERS394172
ERR505761	ERS394173
ERR505762	ERS394174
ERR506043	ERS394371
ERR433983	ERS356327
ERR506055	ERS394384
ERR600260	ERS455231
ERR662389	ERS455090
ERR662416	ERS455232
ERR662417	ERS455233
ERR600261	ERS455234
ERR662390	ERS455091
ERR600214	ERS455172
ERR662421	ERS455240
ERR600264	ERS455241
ERR662422	ERS455242
ERR662423	ERS455243
ERR600146	ERS455092
ERR600215	ERS455174
ERR662443	ERS455279
ERR600208	ERS455166
ERR600281	ERS455280
ERR600262	ERS455235
ERR662418	ERS455237
ERR662403	ERS455173
ERR662419	ERS455238
ERR662420	ERS455239
ERR600265	ERS455245
ERR600217	ERS455176
ERR600216	ERS455175
ERR600147	ERS455093
ERR662424	ERS455244
ERR662425	ERS455246
ERR600148	ERS455094
ERR662426	ERS455248
ERR600149	ERS455095
ERR662427	ERS455249
ERR662391	ERS455096
ERR600267	ERS455250
ERR600150	ERS455097
ERR662428	ERS455251
ERR600268	ERS455252
ERR600151	ERS455098
ERR600266	ERS455247
ERR662392	ERS455099
ERR600269	ERS455254
ERR662429	ERS455253
ERR600152	ERS455100
ERR662430	ERS455255
ERR662395	ERS455108
ERR662393	ERS455101
ERR600153	ERS455102
ERR600158	ERS455109
ERR600272	ERS455259
ERR662396	ERS455110
ERR600218	ERS455177
ERR662432	ERS455260
ERR600159	ERS455111
ERR662433	ERS455261
ERR600219	ERS455178
ERR600221	ERS455181
ERR600220	ERS455179
ERR600273	ERS455262
ERR662404	ERS455180
ERR600274	ERS455263
ERR600160	ERS455112
ERR600223	ERS455183
ERR600161	ERS455113
ERR600222	ERS455182
ERR662434	ERS455264
ERR600162	ERS455114
ERR662405	ERS455184
ERR600275	ERS455265
ERR600224	ERS455185
ERR662436	ERS455267
ERR600270	ERS455256
ERR662435	ERS455266
ERR662375	ERS455042
ERR596410	ERS455344
ERR662376	ERS455043
ERR596411	ERS455345
ERR662377	ERS455044
ERR596412	ERS455346
ERR662378	ERS455045
ERR662346	ERS455347
ERR662437	ERS455268
ERR600276	ERS455269
ERR600225	ERS455186
ERR600163	ERS455115
ERR600277	ERS455270
ERR600278	ERS455271
ERR600164	ERS455116
ERR600271	ERS455257
ERR600154	ERS455103
ERR600226	ERS455187
ERR662438	ERS455273
ERR662394	ERS455104
ERR600155	ERS455105
ERR600156	ERS455106
ERR600157	ERS455107
ERR600121	ERS455060
ERR600166	ERS455119
ERR662406	ERS455188
ERR662439	ERS455274
ERR662398	ERS455120
ERR600227	ERS455189
ERR662440	ERS455275
ERR600282	ERS455281
ERR600207	ERS455165
ERR600206	ERS455164
ERR662317	ERS455282
ERR600230	ERS455192
ERR662318	ERS455283
ERR600205	ERS455163
ERR596377	ERS455284
ERR662407	ERS455193
ERR596378	ERS455285
ERR596381	ERS455289
ERR596379	ERS455287
ERR662319	ERS455286
ERR596380	ERS455288
ERR600231	ERS455194
ERR662431	ERS455258
ERR596382	ERS455290
ERR600204	ERS455162
ERR600203	ERS455161
ERR662408	ERS455195
ERR600280	ERS455276
ERR600212	ERS455170
ERR600211	ERS455169
ERR596413	ERS455348
ERR662347	ERS455349
ERR662379	ERS455046
ERR662380	ERS455047
ERR596414	ERS455350
ERR596415	ERS455351
ERR662382	ERS455049
ERR662413	ERS455219
ERR662348	ERS455352
ERR596416	ERS455353
ERR600202	ERS455160
ERR600232	ERS455196
ERR600201	ERS455159
ERR662441	ERS455277
ERR600210	ERS455168
ERR600209	ERS455167
ERR596384	ERS455293
ERR662321	ERS455294
ERR600233	ERS455197
ERR600200	ERS455158
ERR600199	ERS455157
ERR600198	ERS455156
ERR600234	ERS455198
ERR600196	ERS455154
ERR600197	ERS455155
ERR662442	ERS455278
ERR600195	ERS455153
ERR600194	ERS455152
ERR596385	ERS455295
ERR596386	ERS455296
ERR600193	ERS455151
ERR596387	ERS455297
ERR662322	ERS455298
ERR600190	ERS455148
ERR662324	ERS455300
ERR600228	ERS455190
ERR600229	ERS455191
ERR662323	ERS455299
ERR600189	ERS455147
ERR662409	ERS455201
ERR600188	ERS455146
ERR600237	ERS455202
ERR662325	ERS455301
ERR596388	ERS455302
ERR600187	ERS455145
ERR600185	ERS455143
ERR662326	ERS455303
ERR600186	ERS455144
ERR596389	ERS455304
ERR662327	ERS455305
ERR600238	ERS455203
ERR662328	ERS455306
ERR600235	ERS455199
ERR662329	ERS455307
ERR596390	ERS455308
ERR600184	ERS455142
ERR600183	ERS455141
ERR596391	ERS455309
ERR662402	ERS455140
ERR662330	ERS455310
ERR600239	ERS455204
ERR662331	ERS455311
ERR600192	ERS455150
ERR600175	ERS455131
ERR662332	ERS455315
ERR662333	ERS455316
ERR600240	ERS455205
ERR600236	ERS455200
ERR600115	ERS455053
ERR600116	ERS455054
ERR600117	ERS455055
ERR600118	ERS455056
ERR662383	ERS455057
ERR596417	ERS455354
ERR600119	ERS455058
ERR662349	ERS455355
ERR600120	ERS455059
ERR600251	ERS455220
ERR600122	ERS455061
ERR600191	ERS455149
ERR596395	ERS455317
ERR662400	ERS455130
ERR600241	ERS455206
ERR600174	ERS455129
ERR662334	ERS455318
ERR596397	ERS455320
ERR662335	ERS455321
ERR600182	ERS455139
ERR596392	ERS455312
ERR600134	ERS455077
ERR596424	ERS455373
ERR600181	ERS455138
ERR600180	ERS455137
ERR600167	ERS455121
ERR662343	ERS455337
ERR596393	ERS455313
ERR600179	ERS455136
ERR600178	ERS455135
ERR662373	ERS455037
ERR662344	ERS455338
ERR600177	ERS455134
ERR600176	ERS455133
ERR662401	ERS455132
ERR600246	ERS455211
ERR596394	ERS455314
ERR600112	ERS455038
ERR662410	ERS455212
ERR596406	ERS455339
ERR600113	ERS455039
ERR596407	ERS455340
ERR596408	ERS455341
ERR662374	ERS455040
ERR596398	ERS455322
ERR662345	ERS455342
ERR600248	ERS455215
ERR600114	ERS455041
ERR600247	ERS455214
ERR662336	ERS455323
ERR600173	ERS455128
ERR600172	ERS455127
ERR662337	ERS455324
ERR600249	ERS455216
ERR600250	ERS455217
ERR662399	ERS455126
ERR600242	ERS455207
ERR662338	ERS455325
ERR600171	ERS455125
ERR600170	ERS455124
ERR596399	ERS455326
ERR596400	ERS455327
ERR662412	ERS455218
ERR596409	ERS455343
ERR662361	ERS455374
ERR600135	ERS455078
ERR600136	ERS455079
ERR662362	ERS455375
ERR600137	ERS455080
ERR600138	ERS455081
ERR662363	ERS455376
ERR600139	ERS455082
ERR662444	ERS455377
ERR662415	ERS455229
ERR600140	ERS455083
ERR600141	ERS455084
ERR662445	ERS455378
ERR600142	ERS455085
ERR600143	ERS455086
ERR662446	ERS455379
ERR600243	ERS455208
ERR596401	ERS455328
ERR600252	ERS455221
ERR662384	ERS455062
ERR662350	ERS455356
ERR662385	ERS455063
ERR662351	ERS455357
ERR600124	ERS455065
ERR662352	ERS455358
ERR600123	ERS455064
ERR596418	ERS455359
ERR600244	ERS455209
ERR596402	ERS455329
ERR596403	ERS455330
ERR662339	ERS455331
ERR600169	ERS455123
ERR662340	ERS455332
ERR662386	ERS455067
ERR600126	ERS455068
ERR600245	ERS455210
ERR600168	ERS455122
ERR596404	ERS455333
ERR662341	ERS455334
ERR662342	ERS455335
ERR596405	ERS455336
ERR596420	ERS455366
ERR600254	ERS455224
ERR600256	ERS455226
ERR662387	ERS455069
ERR662359	ERS455368
ERR600127	ERS455070
ERR600255	ERS455225
ERR600128	ERS455071
ERR600129	ERS455072
ERR596421	ERS455369
ERR600131	ERS455074
ERR596422	ERS455370
ERR600257	ERS455227
ERR600130	ERS455073
ERR600132	ERS455075
ERR596419	ERS455361
ERR662354	ERS455362
ERR600258	ERS455228
ERR596423	ERS455371
ERR600133	ERS455076
ERR600144	ERS455088
ERR600284	ERS455384
ERR600145	ERS455089
ERR600259	ERS455230
ERR662452	ERS455387
ERR662451	ERS455386
ERR662450	ERS455385
ERR662360	ERS455372
ERR662447	ERS455380
ERR662355	ERS455363
ERR662448	ERS455381
ERR662449	ERS455383
ERR662356	ERS455364
ERR662414	ERS455222
ERR600125	ERS455066
ERR600253	ERS455223
ERR662357	ERS455365
ERR662388	ERS455087
ERR425406	ERS322403
ERR425407	ERS322404
ERR425408	ERS322405
ERR433541	ERS322570
ERR600286	ERS455389
ERR449258	ERS322520
ERR425361	ERS322305
ERR316935	ERS215291
ERR316885	ERS215239
ERR311090	ERS215318
ERR505841	ERS394255
ERR433551	ERS322593
ERR326498	ERS221867
ERR449259	ERS322521
ERR326423	ERS221780
ERR433759	ERS356480
ERR433544	ERS322573
ERR434012	ERS356481
ERR662453	ERS455390
ERR326436	ERS221804
ERR449178	ERS322594
ERR326444	ERS221812
ERR433545	ERS322574
ERR316790	ERS215141
ERR433597	ERS322671
ERR433598	ERS322672
ERR449260	ERS322522
ERR326527	ERS221896
ERR449179	ERS322598
ERR433512	ERS322690
ERR326462	ERS221831
ERR326470	ERS221839
ERR460207	ERS322443
ERR433787	ERS322738
ERR449196	ERS322446
ERR433561	ERS322624
ERR505811	ERS394225
ERR433562	ERS322625
ERR449147	ERS322447
ERR449100	ERS322307
ERR326552	ERS221921
ERR326513	ERS221882
ERR460191	ERS322448
ERR505835	ERS394249
ERR316867	ERS215220
ERR449209	ERS322466
ERR433505	ERS322681
ERR326564	ERS221933
ERR438951	ERS322665
ERR438952	ERS322668
ERR433946	ERS356479
ERR433761	ERS356486
ERR433503	ERS322679
ERR326443	ERS221811
ERR449236	ERS322496
ERR449237	ERS322497
ERR433542	ERS322571
ERR433965	ERS356260
ERR326558	ERS221927
ERR326566	ERS221935
ERR425396	ERS322393
ERR433956	ERS322282
ERR433538	ERS322565
ERR326574	ERS221943
ERR326582	ERS221951
ERR326458	ERS221827
ERR326466	ERS221835
ERR326474	ERS221843
ERR326482	ERS221851
ERR326490	ERS221859
ERR425360	ERS322304
ERR438964	ERS322726
ERR326512	ERS221881
ERR600287	ERS455391
ERR326520	ERS221889
ERR425424	ERS322421
ERR600305	ERS455415
ERR326422	ERS221776
ERR433559	ERS322622
ERR449193	ERS322442
ERR425499	ERS356548
ERR425398	ERS322395
ERR433539	ERS322566
ERR433775	ERS322718
ERR425409	ERS322406
ERR449169	ERS322568
ERR505813	ERS394227
ERR433540	ERS322569
ERR425395	ERS322390
ERR425401	ERS322398
ERR438968	ERS322739
ERR425402	ERS322399
ERR438967	ERS322737
ERR449250	ERS322510
ERR449251	ERS322511
ERR326374	ERS221728
ERR326588	ERS221957
ERR662456	ERS455404
ERR600288	ERS455392
ERR449243	ERS322503
ERR433509	ERS322685
ERR433780	ERS322727
ERR662457	ERS455406
ERR326415	ERS221769
ERR600299	ERS455407
ERR433773	ERS322713
ERR326533	ERS221902
ERR438962	ERS322719
ERR326541	ERS221910
ERR449244	ERS322504
ERR600296	ERS455402
ERR449246	ERS322506
ERR326549	ERS221918
ERR600297	ERS455403
ERR600304	ERS455414
ERR326511	ERS221880
ERR326492	ERS221861
ERR425428	ERS322425
ERR433526	ERS322551
ERR326519	ERS221888
ERR449198	ERS322450
ERR326500	ERS221869
ERR662454	ERS455393
ERR516636	ERS399107
ERR425430	ERS322427
ERR433719	ERS356492
ERR425488	ERS356493
ERR326390	ERS221744
ERR433762	ERS356487
ERR326398	ERS221752
ERR433763	ERS356488
ERR433643	ERS356489
ERR326438	ERS221806
ERR516634	ERS399100
ERR326535	ERS221904
ERR316883	ERS215237
ERR449214	ERS322471
ERR433521	ERS322707
ERR311128	ERS215357
ERR505830	ERS394244
ERR326484	ERS221853
ERR311135	ERS215364
ERR316901	ERS215256
ERR326440	ERS221808
ERR326448	ERS221816
ERR326400	ERS221754
ERR433908	ERS356494
ERR433765	ERS356495
ERR449162	ERS322535
ERR316842	ERS215193
ERR449122	ERS322342
ERR326406	ERS221760
ERR449156	ERS322523
ERR449123	ERS322343
ERR449125	ERS322346
ERR425373	ERS322347
ERR425375	ERS322349
ERR326463	ERS221832
ERR449145	ERS322429
ERR326471	ERS221840
ERR505831	ERS394245
ERR433766	ERS356496
ERR425431	ERS322430
ERR326487	ERS221856
ERR433555	ERS322602
ERR316833	ERS215184
ERR326569	ERS221938
ERR311079	ERS215307
ERR326577	ERS221946
ERR501499	ERS398898
ERR326585	ERS221954
ERR449157	ERS322524
ERR433582	ERS322652
ERR326593	ERS221962
ERR505810	ERS394224
ERR438949	ERS322653
ERR449263	ERS322531
ERR449160	ERS322532
ERR326522	ERS221891
ERR501485	ERS398755
ERR425370	ERS322339
ERR326530	ERS221899
ERR326538	ERS221907
ERR449161	ERS322533
ERR600289	ERS455394
ERR425371	ERS322340
ERR449264	ERS322534
ERR326554	ERS221923
ERR433942	ERS356262
ERR449148	ERS322453
ERR449149	ERS322454
ERR449150	ERS322455
ERR311099	ERS215328
ERR433695	ERS356259
ERR326570	ERS221939
ERR460209	ERS322544
ERR433571	ERS322636
ERR433910	ERS356472
ERR326578	ERS221947
ERR600290	ERS455395
ERR425412	ERS322409
ERR600291	ERS455396
ERR433522	ERS322547
ERR662455	ERS455397
ERR326586	ERS221955
ERR326594	ERS221963
ERR438950	ERS322655
ERR433567	ERS322631
ERR326507	ERS221876
ERR326515	ERS221884
ERR600306	ERS455416
ERR433536	ERS322563
ERR449201	ERS322456
ERR326523	ERS221892
ERR326360	ERS221714
ERR600307	ERS455417
ERR433586	ERS322658
ERR326531	ERS221900
ERR326555	ERS221924
ERR311082	ERS215310
ERR311088	ERS215316
ERR425480	ERS356421
ERR600308	ERS455418
ERR516638	ERS399109
ERR516664	ERS399254
ERR311080	ERS215308
ERR311070	ERS215298
ERR316917	ERS215273
ERR516660	ERS399242
ERR449165	ERS322540
ERR311146	ERS215375
ERR425376	ERS322352
ERR425377	ERS322353
ERR326413	ERS221767
ERR316884	ERS215238
ERR425378	ERS322354
ERR600292	ERS455398
ERR449128	ERS322356
ERR311097	ERS215326
ERR501525	ERS399215
ERR449129	ERS322357
ERR449166	ERS322541
ERR316859	ERS215211
ERR425380	ERS322358
ERR316934	ERS215290
ERR326337	ERS221691
ERR433513	ERS322695
ERR449238	ERS322498
ERR449102	ERS322311
ERR449103	ERS322312
ERR501531	ERS399246
ERR316891	ERS215246
ERR449120	ERS322335
ERR311110	ERS215339
ERR311077	ERS215305
ERR311119	ERS215348
ERR449121	ERS322336
ERR460190	ERS322391
ERR316933	ERS215289
ERR516630	ERS399092
ERR311106	ERS215335
ERR516635	ERS399102
ERR433778	ERS322723
ERR449104	ERS322313
ERR311064	ERS215292
ERR449105	ERS322314
ERR316922	ERS215278
ERR316927	ERS215283
ERR516628	ERS399084
ERR316893	ERS215248
ERR316851	ERS215202
ERR501528	ERS399227
ERR449206	ERS322462
ERR316841	ERS215192
ERR501529	ERS399230
ERR311107	ERS215336
ERR311094	ERS215322
ERR316920	ERS215276
ERR316832	ERS215183
ERR433776	ERS322720
ERR316866	ERS215219
ERR326572	ERS221941
ERR326580	ERS221949
ERR316903	ERS215258
ERR316928	ERS215284
ERR316905	ERS215260
ERR316930	ERS215286
ERR316911	ERS215267
ERR316861	ERS215213
ERR311095	ERS215323
ERR316918	ERS215274
ERR316855	ERS215207
ERR316929	ERS215285
ERR316902	ERS215257
ERR311067	ERS215295
ERR516666	ERS399256
ERR316913	ERS215269
ERR311066	ERS215294
ERR316921	ERS215277
ERR449106	ERS322315
ERR316909	ERS215265
ERR311120	ERS215349
ERR311134	ERS215363
ERR316895	ERS215250
ERR516694	ERS399356
ERR316864	ERS215216
ERR516656	ERS399229
ERR516657	ERS399236
ERR311065	ERS215293
ERR316894	ERS215249
ERR326421	ERS221775
ERR501526	ERS399223
ERR316919	ERS215275
ERR316844	ERS215195
ERR311103	ERS215332
ERR311085	ERS215313
ERR316912	ERS215268
ERR311102	ERS215331
ERR311075	ERS215303
ERR316835	ERS215186
ERR316886	ERS215240
ERR311092	ERS215320
ERR316898	ERS215253
ERR311111	ERS215340
ERR316887	ERS215241
ERR501551	ERS398782
ERR316904	ERS215259
ERR311083	ERS215311
ERR311076	ERS215304
ERR311093	ERS215321
ERR316850	ERS215201
ERR316845	ERS215196
ERR516665	ERS399255
ERR316910	ERS215266
ERR316858	ERS215210
ERR501614	ERS399018
ERR516633	ERS399099
ERR311074	ERS215302
ERR516658	ERS399237
ERR501632	ERS399064
ERR316701	ERS215047
ERR316735	ERS215081
ERR516683	ERS399310
ERR326384	ERS221738
ERR316748	ERS215099
ERR501589	ERS398961
ERR501630	ERS399062
ERR516659	ERS399239
ERR516626	ERS399082
ERR316878	ERS215232
ERR501508	ERS398993
ERR316817	ERS215168
ERR316781	ERS215132
ERR501597	ERS398980
ERR516667	ERS399260
ERR316745	ERS215091
ERR311140	ERS215369
ERR316700	ERS215046
ERR316732	ERS215078
ERR516681	ERS399302
ERR316709	ERS215055
ERR501593	ERS398971
ERR316698	ERS215044
ERR501510	ERS399003
ERR501590	ERS398962
ERR501603	ERS398995
ERR311115	ERS215344
ERR316699	ERS215045
ERR516680	ERS399301
ERR316714	ERS215060
ERR311142	ERS215371
ERR516621	ERS399075
ERR501608	ERS399004
ERR501592	ERS398970
ERR501605	ERS398999
ERR311150	ERS215379
ERR316737	ERS215083
ERR316724	ERS215070
ERR311113	ERS215342
ERR316713	ERS215059
ERR316712	ERS215058
ERR311122	ERS215351
ERR316702	ERS215048
ERR316704	ERS215050
ERR316708	ERS215054
ERR316738	ERS215084
ERR316711	ERS215057
ERR316723	ERS215069
ERR316731	ERS215077
ERR311149	ERS215378
ERR311141	ERS215370
ERR316722	ERS215068
ERR316716	ERS215062
ERR316727	ERS215073
ERR316739	ERS215085
ERR316715	ERS215061
ERR311098	ERS215327
ERR316728	ERS215074
ERR311151	ERS215380
ERR316719	ERS215065
ERR316743	ERS215089
ERR316736	ERS215082
ERR316720	ERS215066
ERR316744	ERS215090
ERR316813	ERS215164
ERR501507	ERS398966
ERR311130	ERS215359
ERR311114	ERS215343
ERR316825	ERS215176
ERR501553	ERS398785
ERR316809	ERS215160
ERR316740	ERS215086
ERR316793	ERS215144
ERR316777	ERS215128
ERR311123	ERS215352
ERR316742	ERS215088
ERR316749	ERS215100
ERR316792	ERS215143
ERR316765	ERS215116
ERR316870	ERS215223
ERR516662	ERS399250
ERR316890	ERS215245
ERR501547	ERS398767
ERR316799	ERS215150
ERR316801	ERS215152
ERR316824	ERS215175
ERR316785	ERS215136
ERR316797	ERS215148
ERR316789	ERS215140
ERR316757	ERS215108
ERR316753	ERS215104
ERR316822	ERS215173
ERR316773	ERS215124
ERR316823	ERS215174
ERR316798	ERS215149
ERR311071	ERS215299
ERR316821	ERS215172
ERR316814	ERS215165
ERR316849	ERS215200
ERR316782	ERS215133
ERR316882	ERS215236
ERR316848	ERS215199
ERR516650	ERS399210
ERR501490	ERS398786
ERR316767	ERS215118
ERR316807	ERS215158
ERR316750	ERS215101
ERR501524	ERS399203
ERR316839	ERS215190
ERR501631	ERS399063
ERR316766	ERS215117
ERR316874	ERS215227
ERR449170	ERS322575
ERR467039	ERS322525
ERR433511	ERS322689
ERR326475	ERS221844
ERR326420	ERS221774
ERR326545	ERS221914
ERR433535	ERS322562
ERR326553	ERS221922
ERR449184	ERS322639
ERR326561	ERS221930
ERR433696	ERS356261
ERR600298	ERS455405
ERR449155	ERS322518
ERR449257	ERS322519
ERR433753	ERS322286
ERR425427	ERS322424
ERR505829	ERS394243
ERR433947	ERS356491
ERR326447	ERS221815
ERR433922	ERS356418
ERR433659	ERS356547
ERR326596	ERS221965
ERR326478	ERS221847
ERR326486	ERS221855
ERR326494	ERS221863
ERR326502	ERS221871
ERR326401	ERS221755
ERR425429	ERS322426
ERR425388	ERS322375
ERR600302	ERS455410
ERR326343	ERS221697
ERR433752	ERS322281
ERR449136	ERS322376
ERR433764	ERS356490
ERR425413	ERS322410
ERR425414	ERS322411
ERR433755	ERS356470
ERR326560	ERS221929
ERR425389	ERS322377
ERR449137	ERS322378
ERR449138	ERS322379
ERR433658	ERS356544
ERR433563	ERS322626
ERR449167	ERS322558
ERR449097	ERS322294
ERR600293	ERS455399
ERR600294	ERS455400
ERR433573	ERS322640
ERR326568	ERS221937
ERR326576	ERS221945
ERR326584	ERS221953
ERR326592	ERS221961
ERR326505	ERS221874
ERR600295	ERS455401
ERR326367	ERS221721
ERR600300	ERS455408
ERR600301	ERS455409
ERR438956	ERS322701
ERR449139	ERS322381
ERR326579	ERS221948
ERR326587	ERS221956
ERR449151	ERS322457
ERR449202	ERS322458
ERR326595	ERS221964
ERR326508	ERS221877
ERR600303	ERS455411
ERR449143	ERS322388
ERR425415	ERS322412
ERR425416	ERS322413
ERR425418	ERS322415
ERR425419	ERS322416
ERR425421	ERS322418
ERR425422	ERS322419
ERR425423	ERS322420
ERR326524	ERS221893
ERR326540	ERS221909
ERR433590	ERS322662
ERR433644	ERS356500
ERR326556	ERS221925
ERR433592	ERS322664
ERR326414	ERS221768
ERR326557	ERS221926
ERR326565	ERS221934
ERR449247	ERS322507
ERR326573	ERS221942
ERR326353	ERS221707
ERR326361	ERS221715
ERR449248	ERS322508
ERR433523	ERS322548
ERR433646	ERS356503
ERR433786	ERS322735
ERR326518	ERS221887
ERR326336	ERS221690
ERR449154	ERS322514
ERR449254	ERS322515
ERR326351	ERS221705
ERR326534	ERS221903
ERR326542	ERS221911
ERR326550	ERS221919
ERR326399	ERS221753
ERR662458	ERS455412
ERR449098	ERS322295
ERR326392	ERS221746
ERR326369	ERS221723
ERR662459	ERS455413
ERR326375	ERS221729
ERR326408	ERS221762
ERR326391	ERS221745
ERR316638	ERS214980
ERR501601	ERS398987
ERR501506	ERS398965
ERR501595	ERS398974
ERR501511	ERS399014
ERR501617	ERS399023
ERR316672	ERS215016
ERR316652	ERS214996
ERR501613	ERS399017
ERR316644	ERS214987
ERR316656	ERS215000
ERR516675	ERS399285
ERR316660	ERS215004
ERR316668	ERS215012
ERR316651	ERS214995
ERR501621	ERS399030
ERR501615	ERS399021
ERR316648	ERS214991
ERR316643	ERS214986
ERR316614	ERS214953
ERR326342	ERS221696
ERR501596	ERS398976
ERR516689	ERS399339
ERR516623	ERS399078
ERR316649	ERS214993
ERR316646	ERS214989
ERR501599	ERS398983
ERR501600	ERS398986
ERR501496	ERS398852
ERR501503	ERS398943
ERR316622	ERS214962
ERR316662	ERS215006
ERR316678	ERS215022
ERR501576	ERS398853
ERR501586	ERS398935
ERR501628	ERS399050
ERR316628	ERS214969
ERR516670	ERS399272
ERR501562	ERS398800
ERR316671	ERS215015
ERR316635	ERS214977
ERR316616	ERS214955
ERR516631	ERS399094
ERR316673	ERS215017
ERR516691	ERS399346
ERR516672	ERS399275
ERR316608	ERS214947
ERR501622	ERS399031
ERR501523	ERS399189
ERR316604	ERS214943
ERR501577	ERS398854
ERR316670	ERS215014
ERR316596	ERS214935
ERR501582	ERS398900
ERR501568	ERS398822
ERR316620	ERS214959
ERR516668	ERS399270
ERR316578	ERS214915
ERR316577	ERS214914
ERR501569	ERS398835
ERR316647	ERS214990
ERR501588	ERS398952
ERR516692	ERS399349
ERR316592	ERS214931
ERR316584	ERS214923
ERR501500	ERS398912
ERR316610	ERS214949
ERR501564	ERS398811
ERR501609	ERS399007
ERR516669	ERS399271
ERR501629	ERS399059
ERR516682	ERS399307
ERR501493	ERS398810
ERR501598	ERS398981
ERR316658	ERS215002
ERR501579	ERS398858
ERR316663	ERS215007
ERR501561	ERS398799
ERR316632	ERS214974
ERR501618	ERS399026
ERR501532	ERS399282
ERR316629	ERS214970
ERR501610	ERS399008
ERR501575	ERS398847
ERR316593	ERS214932
ERR516639	ERS399153
ERR316625	ERS214966
ERR501616	ERS399022
ERR501587	ERS398937
ERR316613	ERS214952
ERR501611	ERS399013
ERR316639	ERS214981
ERR316645	ERS214988
ERR316589	ERS214928
ERR516679	ERS399299
ERR316586	ERS214925
ERR316681	ERS215025
ERR316583	ERS214921
ERR316580	ERS214918
ERR516655	ERS399226
ERR316642	ERS214985
ERR316657	ERS215001
ERR516618	ERS399067
ERR516684	ERS399311
ERR316636	ERS214978
ERR316575	ERS214912
ERR516673	ERS399276
ERR316659	ERS215003
ERR316611	ERS214950
ERR501512	ERS399068
ERR501572	ERS398838
ERR501594	ERS398973
ERR316607	ERS214946
ERR316661	ERS215005
ERR316669	ERS215013
ERR501580	ERS398869
ERR316624	ERS214965
ERR501584	ERS398911
ERR316655	ERS214999
ERR316653	ERS214997
ERR501491	ERS398804
ERR316666	ERS215010
ERR501585	ERS398919
ERR316612	ERS214951
ERR501583	ERS398902
ERR316600	ERS214939
ERR501607	ERS399001
ERR516632	ERS399095
ERR316572	ERS214909
ERR316576	ERS214913
ERR316606	ERS214945
ERR316599	ERS214938
ERR316626	ERS214967
ERR316637	ERS214979
ERR316595	ERS214934
ERR316585	ERS214924
ERR316598	ERS214937
ERR316582	ERS214920
ERR316623	ERS214964
ERR316602	ERS214941
ERR316591	ERS214930
ERR316597	ERS214936
ERR316640	ERS214983
ERR316594	ERS214933
ERR316579	ERS214917
ERR501574	ERS398845
ERR316587	ERS214926
ERR316634	ERS214976
ERR501578	ERS398855
ERR316574	ERS214911
ERR501567	ERS398821
ERR316631	ERS214973
ERR501522	ERS399182
ERR316654	ERS214998
ERR326350	ERS221704
ERR311153	ERS221495
ERR319333	ERS221519
ERR331165	ERS221646
ERR331173	ERS221654
ERR331181	ERS221662
ERR331189	ERS221670
ERR319396	ERS221582
ERR331197	ERS221678
ERR331110	ERS221591
ERR331126	ERS221607
ERR331134	ERS221615
ERR331142	ERS221623
ERR331158	ERS221639
ERR331166	ERS221647
ERR331174	ERS221655
ERR311154	ERS221496
ERR331182	ERS221663
ERR319318	ERS221504
ERR326325	ERS221679
ERR331111	ERS221592
ERR433955	ERS322280
ERR331127	ERS221608
ERR331135	ERS221616
ERR331143	ERS221624
ERR331151	ERS221632
ERR331159	ERS221640
ERR331167	ERS221648
ERR331175	ERS221656
ERR331183	ERS221664
ERR331191	ERS221672
ERR326326	ERS221680
ERR331112	ERS221593
ERR331128	ERS221609
ERR331136	ERS221617
ERR331144	ERS221625
ERR331152	ERS221633
ERR331160	ERS221641
ERR331176	ERS221657
ERR331192	ERS221673
ERR326327	ERS221681
ERR331113	ERS221594
ERR331121	ERS221602
ERR331129	ERS221610
ERR331137	ERS221618
ERR331145	ERS221626
ERR331153	ERS221634
ERR331169	ERS221650
ERR331177	ERS221658
ERR331185	ERS221666
ERR331193	ERS221674
ERR326328	ERS221682
ERR331114	ERS221595
ERR331122	ERS221603
ERR331130	ERS221611
ERR331138	ERS221619
ERR331154	ERS221635
ERR331162	ERS221643
ERR331170	ERS221651
ERR319326	ERS221512
ERR331178	ERS221659
ERR331186	ERS221667
ERR326329	ERS221683
ERR331115	ERS221596
ERR331123	ERS221604
ERR331131	ERS221612
ERR331139	ERS221620
ERR331147	ERS221628
ERR331163	ERS221644
ERR331171	ERS221652
ERR331179	ERS221660
ERR331187	ERS221668
ERR331195	ERS221676
ERR326330	ERS221684
ERR326338	ERS221692
ERR326346	ERS221700
ERR326354	ERS221708
ERR326362	ERS221716
ERR326370	ERS221724
ERR326378	ERS221732
ERR326394	ERS221748
ERR326402	ERS221756
ERR326409	ERS221763
ERR326416	ERS221770
ERR326331	ERS221685
ERR326339	ERS221693
ERR326347	ERS221701
ERR326363	ERS221717
ERR326379	ERS221733
ERR326387	ERS221741
ERR326395	ERS221749
ERR326403	ERS221757
ERR326410	ERS221764
ERR326417	ERS221771
ERR326332	ERS221686
ERR326340	ERS221694
ERR326348	ERS221702
ERR326356	ERS221710
ERR326364	ERS221718
ERR326372	ERS221726
ERR326380	ERS221734
ERR326388	ERS221742
ERR326396	ERS221750
ERR326404	ERS221758
ERR326411	ERS221765
ERR326418	ERS221772
ERR326333	ERS221687
ERR326341	ERS221695
ERR319334	ERS221520
ERR326349	ERS221703
ERR326357	ERS221711
ERR326365	ERS221719
ERR326373	ERS221727
ERR326381	ERS221735
ERR326389	ERS221743
ERR326397	ERS221751
ERR326405	ERS221759
ERR326412	ERS221766
ERR326334	ERS221688
ERR319342	ERS221528
ERR319350	ERS221536
ERR319358	ERS221544
NOTFOUND	ERS221552
ERR319373	ERS221559
ERR319381	ERS221567
ERR319389	ERS221575
ERR319397	ERS221583
ERR319311	ERS221497
ERR319341	ERS221527
ERR319319	ERS221505
ERR319327	ERS221513
ERR319335	ERS221521
ERR319343	ERS221529
ERR319351	ERS221537
ERR319359	ERS221545
ERR319367	ERS221553
ERR319349	ERS221535
ERR319374	ERS221560
ERR319382	ERS221568
ERR319390	ERS221576
ERR319398	ERS221584
ERR319312	ERS221498
ERR319328	ERS221514
ERR319336	ERS221522
ERR319344	ERS221530
ERR319352	ERS221538
ERR319360	ERS221546
ERR319368	ERS221554
ERR319375	ERS221561
ERR319383	ERS221569
ERR319357	ERS221543
ERR319391	ERS221577
ERR319399	ERS221585
ERR319313	ERS221499
ERR319321	ERS221507
ERR319329	ERS221515
ERR319365	ERS221551
ERR319337	ERS221523
ERR319345	ERS221531
ERR319361	ERS221547
ERR449093	ERS322278
ERR319376	ERS221562
ERR319317	ERS221503
ERR319372	ERS221558
ERR319392	ERS221578
ERR319400	ERS221586
ERR319314	ERS221500
ERR433751	ERS322279
ERR319380	ERS221566
ERR319330	ERS221516
ERR319338	ERS221524
ERR319346	ERS221532
ERR319354	ERS221540
ERR319369	ERS221555
ERR319377	ERS221563
ERR319385	ERS221571
ERR319393	ERS221579
ERR319401	ERS221587
NOTFOUND	ERS221501
ERR319323	ERS221509
ERR319331	ERS221517
ERR319339	ERS221525
ERR319355	ERS221541
ERR319363	ERS221549
ERR319370	ERS221556
ERR319378	ERS221564
ERR319386	ERS221572
ERR319394	ERS221580
ERR331107	ERS221588
ERR319316	ERS221502
ERR319388	ERS221574
ERR319324	ERS221510
ERR319332	ERS221518
ERR319340	ERS221526
ERR319348	ERS221534
ERR319356	ERS221542
ERR319364	ERS221550
ERR319371	ERS221557
ERR319379	ERS221565
ERR319387	ERS221573
ERR319395	ERS221581
ERR331108	ERS221589
ERR331116	ERS221597
ERR331124	ERS221605
ERR331132	ERS221613
ERR331148	ERS221629
ERR331156	ERS221637
ERR331164	ERS221645
ERR331172	ERS221653
ERR331180	ERS221661
ERR331188	ERS221669
ERR331196	ERS221677
ERR331109	ERS221590
ERR331117	ERS221598
ERR331133	ERS221614
ERR331141	ERS221622
ERR319325	ERS221511
ERR331149	ERS221630
ERR331157	ERS221638
ERR2667694	ERS2552558
ERR2667696	ERS2552560
ERR2667698	ERS2552562
ERR2667699	ERS2552563
ERR2667707	ERS2552571
ERR2667708	ERS2552572
ERR2667709	ERS2552573
ERR2667710	ERS2552574
ERR2667711	ERS2552575
ERR2667712	ERS2552576
ERR2667713	ERS2552577
ERR2667714	ERS2552578
ERR2667715	ERS2552579
ERR2667716	ERS2552580
ERR2667717	ERS2552581
ERR2667718	ERS2552582
ERR2667719	ERS2552583
ERR2667720	ERS2552584
ERR2667721	ERS2552585
ERR2667722	ERS2552586
ERR2667723	ERS2552587
ERR2667724	ERS2552588
ERR2667725	ERS2552589
ERR2667726	ERS2552590
ERR2667727	ERS2552591
ERR2667728	ERS2552592
ERR2667729	ERS2552593
ERR2667730	ERS2552594
ERR2667731	ERS2552595
ERR2667732	ERS2552596
ERR2667733	ERS2552597
ERR2667734	ERS2552598
ERR2667735	ERS2552599
ERR2667736	ERS2552600
ERR2667737	ERS2552601
ERR2667738	ERS2552603
ERR2667739	ERS2552604
ERR2667740	ERS2552605
ERR2667741	ERS2552606
ERR2667742	ERS2552607
ERR2667744	ERS2552609
ERR2667745	ERS2552610
ERR2667746	ERS2552611
ERR2667747	ERS2552612
ERR2667749	ERS2552614
ERR2667750	ERS2552615
ERR2667751	ERS2552616
ERR2667752	ERS2552617
ERR2667753	ERS2552618
ERR2667754	ERS2552619
ERR2667755	ERS2552620
ERR2667756	ERS2552621
ERR2667757	ERS2552622
ERR2667758	ERS2552623
ERR2667759	ERS2552624
ERR2667760	ERS2552625
ERR2667761	ERS2552626
ERR2667762	ERS2552627
ERR2667763	ERS2552628
ERR2667764	ERS2552629
ERR2667765	ERS2552630
ERR2667766	ERS2552632
ERR2667767	ERS2552633
ERR2667768	ERS2552634
ERR2667769	ERS2552635
ERR2667770	ERS2552636
ERR2667771	ERS2552637
ERR2667772	ERS2552638
ERR2667773	ERS2552639
ERR2667774	ERS2552640
ERR2667775	ERS2552641
ERR2667777	ERS2552643
ERR2667778	ERS2552644
ERR2667779	ERS2552645
ERR2667780	ERS2552646
ERR2667781	ERS2552647
ERR2667782	ERS2552648
ERR2667783	ERS2552649
ERR2667784	ERS2552650
ERR2667786	ERS2552652
ERR2667787	ERS2552653
ERR2667788	ERS2552654
ERR2667789	ERS2552655
ERR2667790	ERS2552656
ERR2667791	ERS2552657
ERR2667792	ERS2552658
ERR2667793	ERS2552659
ERR2667794	ERS2552660
ERR2667795	ERS2552661
ERR2667796	ERS2552662
ERR2667797	ERS2552663
ERR2667798	ERS2552664
ERR2667799	ERS2552665
ERR2667800	ERS2552666
ERR2667801	ERS2552667
ERR2667802	ERS2552668
ERR2667803	ERS2552669
ERR2667804	ERS2552670
ERR2667805	ERS2552671
ERR2667806	ERS2552672
ERR2667807	ERS2552673
ERR2667808	ERS2552674
ERR2667809	ERS2552675
ERR2667810	ERS2552676
ERR2667811	ERS2552677
ERR2667812	ERS2552678
ERR2667813	ERS2552679
ERR2667814	ERS2552680
ERR2667815	ERS2552681
ERR2667816	ERS2552682
ERR2667817	ERS2552683
ERR2667818	ERS2552684
ERR2667819	ERS2552685
ERR2667820	ERS2552686
ERR2667821	ERS2552687
ERR2667822	ERS2552688
ERR2667823	ERS2552689
ERR2667824	ERS2552690
ERR2667825	ERS2552691
ERR2667826	ERS2552692
ERR2667827	ERS2552693
ERR2667828	ERS2552694
ERR2667829	ERS2552695
ERR2667830	ERS2552696
ERR2667831	ERS2552697
ERR2667832	ERS2552698
ERR2667841	ERS2552707
ERR2667833	ERS2552699
ERR2667842	ERS2552708
ERR2667843	ERS2552709
ERR2667844	ERS2552710
ERR2667845	ERS2552711
ERR2667834	ERS2552700
ERR2667846	ERS2552712
ERR2667847	ERS2552713
ERR2667835	ERS2552701
ERR2667836	ERS2552702
ERR2667837	ERS2552703
ERR2667848	ERS2552714
ERR2667849	ERS2552715
ERR2667838	ERS2552704
ERR2667839	ERS2552705
ERR2667850	ERS2552716
ERR2667851	ERS2552717
ERR2667852	ERS2552718
ERR2667853	ERS2552719
ERR2667854	ERS2552720
ERR2667855	ERS2552721
ERR2667856	ERS2552726
ERR2667857	ERS2552727
ERR2667858	ERS2552728
ERR2667859	ERS2552729
ERR2667860	ERS2552730
ERR2667861	ERS2552731
ERR2667862	ERS2552732
ERR2667863	ERS2552733
ERR2667840	ERS2552706
ERR2667864	ERS2552734
ERR2667865	ERS2552735
ERR2667866	ERS2552736
ERR2667867	ERS2552737
ERR2667868	ERS2552738
ERR2667869	ERS2552739
ERR2667871	ERS2552741
ERR2667872	ERS2552742
ERR2667873	ERS2552743
ERR2667874	ERS2552744
ERR2667875	ERS2552745
ERR2667876	ERS2552746
ERR2667877	ERS2552722
ERR2667878	ERS2552723
ERR2667879	ERS2552724
ERR2667880	ERS2552725
ERR2667881	ERS2552747
ERR2667882	ERS2552748
ERR2667883	ERS2552749
ERR2667884	ERS2552750
ERR2667886	ERS2552752
ERR2667888	ERS2552754
ERR2667889	ERS2552755
ERR2667890	ERS2552756
ERR2667891	ERS2552757
ERR2667892	ERS2552758
ERR2667893	ERS2552759
ERR2667894	ERS2552760
ERR2667895	ERS2552761
ERR2667896	ERS2552762
ERR2667897	ERS2552763
ERR2667898	ERS2552764
ERR2667899	ERS2552765
ERR2667900	ERS2552766
ERR2667901	ERS2552767
ERR2667902	ERS2552768
ERR2667903	ERS2552769
ERR2667904	ERS2552770
ERR2667905	ERS2552771
ERR2667906	ERS2552772
ERR2667907	ERS2552773
ERR2667908	ERS2552774
ERR2667909	ERS2552775
ERR2667910	ERS2552776
ERR2667911	ERS2552777
ERR2667912	ERS2552778
ERR2667913	ERS2552779
ERR2667914	ERS2552780
ERR2667915	ERS2552781
ERR2667916	ERS2552782
ERR2667917	ERS2552783
ERR2667918	ERS2552784
ERR2667919	ERS2552785
ERR2667920	ERS2552786
ERR2667921	ERS2552787
ERR2667922	ERS2552788
ERR2667923	ERS2552789
ERR2667924	ERS2552790
ERR2667925	ERS2552792
ERR2667926	ERS2552793
ERR2667927	ERS2552794
ERR2667928	ERS2552795
ERR2667929	ERS2552796
ERR2667930	ERS2552797
ERR2667931	ERS2552798
ERR2667932	ERS2552799
ERR2667933	ERS2552800
ERR2667934	ERS2552801
ERR2667935	ERS2552802
ERR2667936	ERS2552803
ERR2667937	ERS2552804
ERR2667938	ERS2552805
ERR2667939	ERS2552806
ERR2667940	ERS2552807
ERR2667941	ERS2552808
ERR2667942	ERS2552809
ERR2667943	ERS2552810
ERR2667944	ERS2552811
ERR2667945	ERS2552812
ERR2667946	ERS2552813
ERR2667948	ERS2552815
ERR2667949	ERS2552816
ERR2667950	ERS2552817
ERR2667951	ERS2552818
ERR2667952	ERS2552819
ERR2667953	ERS2552820
ERR2667955	ERS2552822
ERR2667956	ERS2552823
ERR2667957	ERS2552824
ERR2667958	ERS2552825
ERR2667959	ERS2552826
ERR2667960	ERS2552827
ERR2667961	ERS2552828
ERR2667962	ERS2552829
ERR2667963	ERS2552830
ERR2667964	ERS2552831
ERR2667965	ERS2552832
ERR2667966	ERS2552833
ERR2667967	ERS2552834
ERR2667968	ERS2552835
ERR2667969	ERS2552836
ERR2667970	ERS2552837
ERR2667971	ERS2552838
ERR2667972	ERS2552839
ERR2667973	ERS2552840
ERR2667974	ERS2552841
ERR2667975	ERS2552842
ERR2667976	ERS2552843
ERR2667977	ERS2552844
ERR2667978	ERS2552845
ERR2667979	ERS2552846
[truncated: 18,925 more rows]
